# Supplementary material for: Guanylate‐binding proteins signature predicts favorable prognosis, immune‐hot microenvironment, and immunotherapy response in hepatocellular carcinoma
Source: Cancer Med. 2023 Aug 7;12(16):17504–21. doi: 10.1002/cam4.6347 (PMC10501289; doi:10.1002/cam4.6347)
Supplement: Supplementary file 3 — Data S2. [file CAM4-12-17504-s001.xlsx]

## Sheet: Table S1
Table S1. Database source.
HCC cohorts
Cohorts	Sources	Samples	Survival information	Clinical characteristics	Analytical use in this study
ICGC-LIRI	https://icgc.org/	231	Yes	Complete	Transcriptome analyses; genetics analyses; correlation analyses with clinical characteristics
TCGA-LIHC	https://xenabrowser.net/datapages/	369	Yes	Complete	Transcriptome analyses; genetics analyses; correlation analyses with clinical characteristics
CHCC	Gao Q, Zhu H, Dong L, et al. Cell. 2019;179:124	159	Yes	Complete	Transcriptome analyses; genetics analyses; correlation analyses with clinical characteristics
GSE76427	https://www.ncbi.nlm.nih.gov/geo/query/acc.cgi?acc=GSE76427	115	Yes	Only include the TNM and BCLC stage	Transcriptome analyses; genetics analyses
GSE54236	https://www.ncbi.nlm.nih.gov/geo/query/acc.cgi?acc=GSE54236	81	Yes	Lacking	Transcriptome analyses; genetics analyses
Immunetheraphy cohorts
Cohorts	Sources	Cancer type	Treatment	Analytical use in this study
IMvigor210	http://research-pub.Gene.com/imvigor210corebiologies/	bladder cancer	anti-PD-L1	To investigate the relationship of the GBPs-score and the immunetherapy reseponse.
GSE35640	https://www.ncbi.nlm.nih.gov/geo/query/acc.cgi?acc=GSE35640	melanoma and non-small-cell lung cancer	MAGE-A3
GSE126044	https://www.ncbi.nlm.nih.gov/geo/query/acc.cgi?acc=GSE35640	non-small-cell lung cancer	anti-PD-1
Gide et al., Cancer Cell 2019	http://tide.dfci.harvard.edu/download/	melanoma	anti-PD-1
Riaz et al., Cell 2017	http://tide.dfci.harvard.edu/download/	melanoma	anti-PD-1
Lauss et al., Nat Commun 2017	http://tide.dfci.harvard.edu/download/	melanoma	adoptive T cell therapy
Nathanson et al., Cancer Immunol Res 2017	http://tide.dfci.harvard.edu/download/	melanoma	anti-CTLA4
Kim et al., Nat Medicine 2018	http://tide.dfci.harvard.edu/download/	gastric cancer	anti-PD-1

## Sheet: Table S2
Table S2. Clinical characteristics of 92 HCC patients depending on GBP1-5 expression.
Characteristics	GBP1-5		P
	Low High		Chi squared test
Total cases	46	46
Age			0.433
<60	36	32
≥60	10	13
Gender			0.726
Female	4	5
Male	42	41
Pathology grade			0.044
I-II	3	9
II	28	24
II-III	12	6
III	2	7
T stage			0.029
T1-T2	16	26
T3-T4	26	16
N stage			0.152
N0	40	42
N1	2	0
M stage			0.148
M0	40	43
M1	2	0
AJCC stage			0.029
1-2	16	26
3-4	26	16

## Sheet: Table S3
Table S3. The differential expression analysis of seven GBPs between liver cancer tissues and normal tissues in five independent cohorts.
Cohort	gene	LogFC	adj.p.val
TCGA	GBP1	-1.24239	2.54852e-11
TCGA	GBP2	1.31513	6.73196e-13
TCGA	GBP3	-0.283239	0.211751
TCGA	GBP4	-0.627605	0.000522086
TCGA	GBP5	-0.671448	0.0180874
TCGA	GBP6	-1.28738	0.0471948
TCGA	GBP7	-2.61649	1.36517e-09
ICGC	GBP1	-0.810579	2.98534e-16
ICGC	GBP2	0.805726	2.98534e-16
ICGC	GBP3	0.0550262	0.626948
ICGC	GBP4	-0.0332538	0.691315
ICGC	GBP5	-0.187913	0.206165
ICGC	GBP6	0.0354064	0.269249
ICGC	GBP7	-1.28569	1.22085e-21
GSE54236	GBP1	-0.344294	0.0300339
GSE54236	GBP2	0.397518	0.00970087
GSE54236	GBP3	-0.385638	0.021184
GSE54236	GBP4	-0.418353	0.021184
GSE54236	GBP5	-0.544061	0.00970087
GSE54236	GBP6	-0.248288	0.157635
GSE54236	GBP7	-1.14318	1.58473e-05
GSE76427	GBP1	-0.369095	0.0483716
GSE76427	GBP2	0.546914	0.00124119
GSE76427	GBP3	0.0322072	0.659292
GSE76427	GBP4	-0.0844902	0.637477
GSE76427	GBP5	-0.13428	0.535038
GSE76427	GBP6	-0.0182039	0.637477
GSE76427	GBP7	-0.293602	0.00013547
CHCC cohort	GBP1	-0.426272	6.93826e-10
CHCC cohort	GBP2	0.709814	1.45721e-21
CHCC cohort	GBP3	NA	NA
CHCC cohort	GBP4	-0.272079	2.52584e-06
CHCC cohort	GBP5	-0.364083	3.26206e-05
CHCC cohort	GBP6	NA	NA
CHCC cohort	GBP7	-0.639635	1.4745e-13

## Sheet: Table S4
Table S4. GBPs-scores of each samples involved in this study.
TCGA				ICGC				CHCC				GSE76427				GSE54236
Pateint_ID	GBPs score (z-score)	GBPs group (median)		Pateint_ID	GBPs score (z-score)	GBPs group (median)		Pateint_ID	GBPs score (z-score)	GBPs group (median)		Pateint_ID	GBPs score (z-score)	GBPs group (median)		Pateint_ID	GBPs score (z-score)	GBPs group (median)
TCGA.CC.A7II.01	-5.51011	low		RK159	-2.50034	low		T743	-3.66282	low		GSM2011323	-1.9965	low		GSM1310647	-2.88582	low
TCGA.DD.A4NN.01	-2.94528	low		RK111	-2.36961	low		T351	-1.98181	low		GSM2011389	-1.85299	low		GSM1310591	-2.19566	low
TCGA.ED.A66Y.01	-2.80502	low		RK069	-2.34788	low		T171	-1.90601	low		GSM2011340	-1.73077	low		GSM1310639	-2.02811	low
TCGA.5C.A9VG.01	-2.46215	low		RK197	-2.13203	low		T965	-1.86847	low		GSM2011329	-1.58089	low		GSM1310612	-1.69447	low
TCGA.FV.A3I0.01	-2.43631	low		RK119	-2.05994	low		T131	-1.50435	low		GSM2011377	-1.5571	low		GSM1310643	-1.47556	low
TCGA.DD.A118.01	-2.35463	low		RK062	-2.05756	low		T331	-1.41611	low		GSM2011303	-1.50941	low		GSM1310642	-1.44896	low
TCGA.CC.A5UD.01	-2.35376	low		RK074	-2.03558	low		T911	-1.3575	low		GSM2011394	-1.4221	low		GSM1310620	-1.24488	low
TCGA.CC.A123.01	-2.34544	low		RK308	-2.00601	low		T641	-1.2813	low		GSM2011322	-1.40403	low		GSM1310646	-1.06484	low
TCGA.BC.A10Q.01	-2.32642	low		RK053	-1.81185	low		T921	-1.23781	low		GSM2011293	-1.37044	low		GSM1310633	-1.02603	low
TCGA.DD.A39W.01	-2.28854	low		RK068	-1.78889	low		T527	-1.22052	low		GSM2011307	-1.05854	low		GSM1310615	-0.988176	low
TCGA.DD.A3A9.01	-2.28854	low		RK031	-1.76293	low		T435	-1.20749	low		GSM2011294	-1.00183	low		GSM1310603	-0.984405	low
TCGA.BW.A5NP.01	-2.18656	low		RK110	-1.73554	low		T271	-1.17999	low		GSM2011372	-0.996845	low		GSM1310622	-0.978839	low
TCGA.DD.A1EH.01	-2.11456	low		RK272	-1.6865	low		T671	-1.142	low		GSM2011347	-0.9937	low		GSM1310594	-0.958478	low
TCGA.RC.A6M6.01	-2.09056	low		RK326	-1.65066	low		T567	-1.14016	low		GSM2011346	-0.993619	low		GSM1310601	-0.904385	low
TCGA.DD.AADY.01	-1.99173	low		RK138	-1.58247	low		T285	-1.13899	low		GSM2011359	-0.963576	low		GSM1310618	-0.86369	low
TCGA.DD.AAD5.01	-1.97458	low		RK066	-1.57558	low		T737	-1.10478	low		GSM2011386	-0.891321	low		GSM1310638	-0.730005	low
TCGA.ED.A8O5.01	-1.94397	low		RK310	-1.56375	low		T221	-1.09351	low		GSM2011362	-0.888882	low		GSM1310637	-0.715876	low
TCGA.DD.A3A6.01	-1.93281	low		RK084	-1.53539	low		T267	-1.05431	low		GSM2011369	-0.874144	low		GSM1310636	-0.712426	low
TCGA.CC.A9FV.01	-1.91993	low		RK214	-1.51475	low		T665	-1.05398	low		GSM2011326	-0.840182	low		GSM1310596	-0.677229	low
TCGA.ED.A82E.01	-1.85893	low		RK190	-1.51451	low		T715	-1.02796	low		GSM2011285	-0.822107	low		GSM1310634	-0.625529	low
TCGA.DD.AA3A.01	-1.84485	low		RK186	-1.44728	low		T277	-0.929127	low		GSM2011311	-0.817315	low		GSM1310599	-0.593561	low
TCGA.ED.A7PX.01	-1.84356	low		RK105	-1.44613	low		T553	-0.928788	low		GSM2011334	-0.794819	low		GSM1310627	-0.55497	low
TCGA.DD.AAVU.01	-1.83791	low		RK261	-1.40593	low		T727	-0.908459	low		GSM2011354	-0.753093	low		GSM1310598	-0.470558	low
TCGA.DD.A73G.01	-1.77631	low		RK141	-1.38772	low		T635	-0.874863	low		GSM2011297	-0.746897	low		GSM1310605	-0.469118	low
TCGA.CC.A9FU.01	-1.76572	low		RK194	-1.33938	low		T877	-0.867875	low		GSM2011299	-0.699436	low		GSM1310619	-0.427739	low
TCGA.DD.AADW.01	-1.73115	low		RK060	-1.33546	low		T363	-0.857804	low		GSM2011296	-0.682103	low		GSM1310611	-0.425565	low
TCGA.G3.AAV4.01	-1.6958	low		RK072	-1.30905	low		T411	-0.843103	low		GSM2011388	-0.650049	low		GSM1310613	-0.402589	low
TCGA.G3.AAV6.01	-1.67973	low		RK024	-1.3024	low		T227	-0.841735	low		GSM2011363	-0.638677	low		GSM1310621	-0.39295	low
TCGA.ED.A7PZ.01	-1.66204	low		RK089	-1.28475	low		T357	-0.835584	low		GSM2011385	-0.615522	low		GSM1310624	-0.391923	low
TCGA.2Y.A9H7.01	-1.64308	low		RK040	-1.22905	low		T967	-0.772216	low		GSM2011304	-0.608482	low		GSM1310583	-0.373467	low
TCGA.CC.A7IG.01	-1.59804	low		RK316	-1.22819	low		T393	-0.763337	low		GSM2011327	-0.605976	low		GSM1310640	-0.371952	low
TCGA.DD.AAC8.01	-1.58198	low		RK267	-1.22759	low		T473	-0.760518	low		GSM2011287	-0.599824	low		GSM1310614	-0.303873	low
TCGA.DD.A3A4.01	-1.57513	low		RK098	-1.18996	low		T313	-0.753037	low		GSM2011368	-0.542221	low		GSM1310586	-0.213101	low
TCGA.XR.A8TE.01	-1.56912	low		RK307	-1.13882	low		T713	-0.740414	low		GSM2011301	-0.539841	low		GSM1310635	-0.20511	low
TCGA.DD.AACP.01	-1.53249	low		RK216	-1.10957	low		T981	-0.712497	low		GSM2011373	-0.517756	low		GSM1310632	-0.183308	low
TCGA.CC.5260.01	-1.45722	low		RK064	-1.01919	low		T983	-0.7047	low		GSM2011310	-0.516871	low		GSM1310608	-0.133631	low
TCGA.WX.AA47.01	-1.42462	low		RK289	-0.987051	low		T257	-0.701482	low		GSM2011391	-0.489397	low		GSM1310616	-0.102906	low
TCGA.DD.A73E.01	-1.40918	low		RK093	-0.984824	low		T497	-0.691532	low		GSM2011344	-0.447338	low		GSM1310597	-0.0631753	low
TCGA.DD.AAE0.01	-1.37843	low		RK284	-0.977684	low		T741	-0.68079	low		GSM2011395	-0.417616	low		GSM1310630	-0.0240074	low
TCGA.G3.A7M9.01	-1.37428	low		RK338	-0.973223	low		T545	-0.66353	low		GSM2011308	-0.411256	low		GSM1310579	-0.0151542	low
TCGA.CC.A8HV.01	-1.32292	low		RK118	-0.962212	low		T341	-0.651435	low		GSM2011387	-0.410528	low		GSM1310649	-0.0107468	high
TCGA.FV.A3R3.01	-1.32007	low		RK208	-0.941594	low		T881	-0.645396	low		GSM2011339	-0.386895	low		GSM1310626	-0.000939392	high
TCGA.DD.A4NA.01	-1.31682	low		RK228	-0.927836	low		T817	-0.615433	low		GSM2011397	-0.354544	low		GSM1310625	0.0288346	high
TCGA.DD.A1EF.01	-1.30083	low		RK067	-0.920584	low		T413	-0.608528	low		GSM2011356	-0.332008	low		GSM1310617	0.0697078	high
TCGA.CC.A3MA.01	-1.23785	low		RK170	-0.914581	low		T123	-0.603357	low		GSM2011289	-0.300394	low		GSM1310631	0.102219	high
TCGA.DD.A39Z.01	-1.23203	low		RK022	-0.878844	low		T513	-0.573211	low		GSM2011374	-0.285258	low		GSM1310641	0.107749	high
TCGA.G3.A25T.01	-1.21854	low		RK312	-0.871253	low		T361	-0.571449	low		GSM2011295	-0.279372	low		GSM1310650	0.125977	high
TCGA.RC.A6M3.01	-1.2176	low		RK177	-0.840256	low		T127	-0.565533	low		GSM2011357	-0.257016	low		GSM1310610	0.156618	high
TCGA.FV.A4ZP.01	-1.16699	low		RK085	-0.827016	low		T523	-0.55394	low		GSM2011341	-0.249025	low		GSM1310587	0.168355	high
TCGA.G3.AAV2.01	-1.14505	low		RK048	-0.794807	low		T1021	-0.517823	low		GSM2011399	-0.239154	low		GSM1310590	0.178664	high
TCGA.CC.A7IJ.01	-1.14359	low		RK199	-0.773438	low		T517	-0.514005	low		GSM2011333	-0.228768	low		GSM1310589	0.198865	high
TCGA.CC.A3M9.01	-1.03867	low		RK070	-0.745404	low		T1025	-0.510105	low		GSM2011321	-0.198339	low		GSM1310645	0.29821	high
TCGA.DD.A116.01	-1.00642	low		RK241	-0.738577	low		T975	-0.496113	low		GSM2011324	-0.191854	low		GSM1310585	0.336173	high
TCGA.WQ.A9G7.01	-1.00547	low		RK259	-0.735582	low		T231	-0.495147	low		GSM2011292	-0.189349	low		GSM1310576	0.337725	high
TCGA.ED.A8O6.01	-0.987872	low		RK032	-0.730422	low		T557	-0.465802	low		GSM2011384	-0.153216	low		GSM1310604	0.364703	high
TCGA.FV.A496.01	-0.954561	low		RK071	-0.721438	low		T963	-0.46564	low		GSM2011290	-0.141423	low		GSM1310644	0.419675	high
TCGA.CC.A8HS.01	-0.939051	low		RK092	-0.708135	low		T515	-0.392498	low		GSM2011343	-0.126044	low		GSM1310609	0.430119	high
TCGA.DD.AAVP.01	-0.926046	low		RK230	-0.673782	low		T423	-0.382243	low		GSM2011371	-0.115947	high		GSM1310648	0.458781	high
TCGA.DD.AACA.01	-0.918796	low		RK205	-0.668196	low		T951	-0.367174	low		GSM2011338	-0.115728	high		GSM1310581	0.482061	high
TCGA.DD.A3A8.01	-0.917102	low		RK030	-0.646646	low		T483	-0.366851	low		GSM2011353	-0.0965022	high		GSM1310602	0.513513	high
TCGA.G3.A7M6.01	-0.901192	low		RK025	-0.623518	low		T112	-0.360402	low		GSM2011286	-0.0534657	high		GSM1310571	0.531135	high
TCGA.CC.5261.01	-0.890532	low		RK028	-0.597683	low		T465	-0.359624	low		GSM2011345	-0.0482065	high		GSM1310623	0.531194	high
TCGA.RC.A7SH.01	-0.870441	low		RK262	-0.593263	low		T445	-0.333552	low		GSM2011383	-0.0339953	high		GSM1310600	0.599823	high
TCGA.BC.A10R.01	-0.846414	low		RK270	-0.563225	low		T463	-0.321856	low		GSM2011378	-0.00816706	high		GSM1310628	0.626946	high
TCGA.G3.AAV5.01	-0.839715	low		RK120	-0.509882	low		T433	-0.321724	low		GSM2011381	-0.00717774	high		GSM1310607	0.66816	high
TCGA.EP.A2KB.01	-0.837608	low		RK027	-0.50014	low		T421	-0.314056	low		GSM2011382	0.00988394	high		GSM1310593	0.676732	high
TCGA.ZS.A9CG.01	-0.815524	low		RK244	-0.465164	low		T923	-0.312207	low		GSM2011332	0.019672	high		GSM1310606	0.684911	high
TCGA.DD.AAE6.01	-0.813741	low		RK052	-0.447719	low		T615	-0.30916	low		GSM2011309	0.0336597	high		GSM1310595	0.89187	high
TCGA.CC.A9FW.01	-0.809483	low		RK191	-0.442122	low		T815	-0.295862	low		GSM2011288	0.0348436	high		GSM1310592	0.907949	high
TCGA.EP.A26S.01	-0.807365	low		RK080	-0.426893	low		T813	-0.289413	low		GSM2011337	0.0433491	high		GSM1310629	0.960758	high
TCGA.CC.A5UC.01	-0.799428	low		RK003	-0.426746	low		T533	-0.279036	low		GSM2011302	0.0480805	high		GSM1310584	1.06705	high
TCGA.DD.AADC.01	-0.771804	low		RK034	-0.411919	low		T125	-0.278952	low		GSM2011365	0.0526762	high		GSM1310573	1.2512	high
TCGA.ES.A2HS.01	-0.768456	low		RK056	-0.399078	low		T627	-0.277641	low		GSM2011317	0.0579184	high		GSM1310574	1.27949	high
TCGA.BC.A69H.01	-0.754296	low		RK091	-0.393606	low		T1013	-0.269969	low		GSM2011358	0.0721225	high		GSM1310572	1.34799	high
TCGA.2Y.A9H6.01	-0.753459	low		RK083	-0.366529	low		T147	-0.240635	low		GSM2011325	0.093221	high		GSM1310588	1.45799	high
TCGA.ZP.A9D2.01	-0.727759	low		RK254	-0.363736	low		T353	-0.235976	low		GSM2011366	0.108265	high		GSM1310577	1.57372	high
TCGA.DD.A4NH.01	-0.724231	low		RK026	-0.351983	low		T745	-0.183517	low		GSM2011392	0.111643	high		GSM1310582	1.58828	high
TCGA.ZP.A9D0.01	-0.721895	low		RK280	-0.338821	low		T365	-0.129889	low		GSM2011348	0.11254	high		GSM1310575	1.67157	high
TCGA.DD.AACW.01	-0.717994	low		RK077	-0.338312	low		T477	-0.119229	low		GSM2011318	0.121556	high		GSM1310570	1.79424	high
TCGA.CC.5258.01	-0.706028	low		RK223	-0.332708	low		T537	-0.0885929	low		GSM2011312	0.139324	high		GSM1310580	2.19014	high
TCGA.MI.A75G.01	-0.700882	low		RK059	-0.326423	low		T563	-0.0723189	high		GSM2011364	0.205169	high		GSM1310578	3.2546	high
TCGA.2Y.A9H3.01	-0.684424	low		RK142	-0.31827	low		T571	-0.0634137	high		GSM2011315	0.237973	high
TCGA.CC.A7IL.01	-0.648964	low		RK309	-0.308603	low		T617	-0.051284	high		GSM2011328	0.289875	high
TCGA.2Y.A9GU.01	-0.6451	low		RK079	-0.307236	low		T785	-0.0457984	high		GSM2011367	0.353512	high
TCGA.DD.A3A3.01	-0.61534	low		RK212	-0.286532	low		T327	-0.0258591	high		GSM2011393	0.384888	high
TCGA.DD.AAVZ.01	-0.606045	low		RK014	-0.271044	low		T443	0.00516388	high		GSM2011300	0.387081	high
TCGA.G3.A25X.01	-0.605447	low		RK075	-0.249791	low		T1041	0.00688836	high		GSM2011349	0.393612	high
TCGA.CC.A7IK.01	-0.603535	low		RK128	-0.22648	low		T481	0.038415	high		GSM2011335	0.404348	high
TCGA.DD.AAD1.01	-0.597658	low		RK277	-0.224963	low		T223	0.0454011	high		GSM2011355	0.454559	high
TCGA.DD.AAEB.01	-0.5881	low		RK337	-0.208015	low		T777	0.0555262	high		GSM2011342	0.459649	high
TCGA.DD.AADP.01	-0.587215	low		RK023	-0.199397	low		T367	0.0652765	high		GSM2011330	0.522555	high
TCGA.CC.A5UE.01	-0.583698	low		RK130	-0.196379	low		T137	0.0733992	high		GSM2011306	0.548617	high
TCGA.CC.A7IH.01	-0.576098	low		RK153	-0.191918	low		T873	0.0755104	high		GSM2011376	0.622624	high
TCGA.CC.A7IE.01	-0.566125	low		RK235	-0.179836	low		T647	0.11678	high		GSM2011316	0.662867	high
TCGA.CC.A7IF.01	-0.556867	low		RK006	-0.179017	low		T863	0.144597	high		GSM2011319	0.68505	high
TCGA.DD.A11B.01	-0.555889	low		RK193	-0.177117	low		T391	0.17164	high		GSM2011351	0.71088	high
TCGA.CC.A3MB.01	-0.540427	low		RK137	-0.165131	low		T355	0.200819	high		GSM2011314	0.744467	high
TCGA.LG.A9QC.01	-0.537841	low		RK226	-0.146745	low		T425	0.212953	high		GSM2011380	0.800677	high
TCGA.DD.A4NF.01	-0.529338	low		RK107	-0.137872	low		T261	0.233972	high		GSM2011370	0.819812	high
TCGA.CC.A9FS.01	-0.504155	low		RK224	-0.117835	low		T977	0.275714	high		GSM2011396	0.921626	high
TCGA.G3.A5SI.01	-0.462614	low		RK135	-0.115801	low		T915	0.279705	high		GSM2011320	1.06886	high
TCGA.DD.A39Y.01	-0.457246	low		RK196	-0.113687	low		T311	0.282816	high		GSM2011331	1.21422	high
TCGA.DD.A1EJ.01	-0.455083	low		RK088	-0.110612	low		T695	0.297565	high		GSM2011336	1.26783	high
TCGA.DD.AADJ.01	-0.442117	low		RK051	-0.103307	low		T145	0.308242	high		GSM2011379	1.38437	high
TCGA.DD.A3A7.01	-0.402122	low		RK163	-0.0998996	low		T461	0.309159	high		GSM2011375	1.4488	high
TCGA.DD.AACN.01	-0.396847	low		RK245	-0.0926835	low		T387	0.323663	high		GSM2011390	1.61264	high
TCGA.MR.A8JO.01	-0.39176	low		RK213	-0.0897102	low		T395	0.340901	high		GSM2011298	1.91811	high
TCGA.G3.A7M7.01	-0.391418	low		RK073	-0.0851809	low		T455	0.367337	high		GSM2011361	2.12042	high
TCGA.G3.A5SL.01	-0.391199	low		RK015	-0.0841234	low		T471	0.377823	high		GSM2011398	2.20454	high
TCGA.RC.A6M5.01	-0.382094	low		RK041	-0.0752945	low		T431	0.383773	high		GSM2011360	2.33675	high
TCGA.DD.AAE1.01	-0.380836	low		RK188	-0.0589247	low		T925	0.403266	high		GSM2011352	2.43714	high
TCGA.DD.AADU.01	-0.372801	low		RK035	-0.0393551	low		T283	0.444247	high		GSM2011313	2.58787	high
TCGA.DD.A39X.01	-0.364997	low		RK124	-0.0239613	low		T385	0.469965	high		GSM2011305	2.68989	high
TCGA.BC.A112.01	-0.355856	low		RK081	-0.0120817	low		T851	0.493599	high		GSM2011291	2.77425	high
TCGA.G3.A25Y.01	-0.34963	low		RK101	0.00385817	low		T487	0.494428	high		GSM2011350	2.91156	high
TCGA.DD.AADG.01	-0.333494	low		RK029	0.0491795	high		T867	0.507923	high
TCGA.DD.A1EL.01	-0.332548	low		RK002	0.0559604	high		T343	0.516906	high
TCGA.XR.A8TC.01	-0.330036	low		RK180	0.068233	high		T427	0.518508	high
TCGA.XR.A8TF.01	-0.315388	low		RK010	0.0691746	high		T685	0.565657	high
TCGA.NI.A4U2.01	-0.312744	low		RK018	0.0772034	high		T1027	0.576809	high
TCGA.UB.A7MA.01	-0.293156	low		RK007	0.0920461	high		T493	0.593374	high
TCGA.5R.AA1C.01	-0.281346	low		RK181	0.0987757	high		T135	0.611596	high
TCGA.5C.A9VH.01	-0.279079	low		RK258	0.128511	high		T573	0.644568	high
TCGA.DD.AADK.01	-0.268419	low		RK131	0.1303	high		T491	0.651889	high
TCGA.DD.AAVR.01	-0.260888	low		RK099	0.138336	high		T883	0.656989	high
TCGA.DD.AAE9.01	-0.257199	low		RK227	0.143826	high		T187	0.683613	high
TCGA.BC.A69I.01	-0.2562	low		RK112	0.149826	high		T955	0.706457	high
TCGA.DD.AADD.01	-0.246858	low		RK102	0.152146	high		T1045	0.710344	high
TCGA.DD.A73C.01	-0.241569	low		RK202	0.178087	high		T525	0.724141	high
TCGA.ED.A66X.01	-0.228282	low		RK005	0.198115	high		T865	0.750309	high
TCGA.DD.A119.01	-0.220742	low		RK108	0.226909	high		T1043	0.762755	high
TCGA.G3.A25S.01	-0.216814	low		RK020	0.233153	high		T913	0.777643	high
TCGA.RC.A7S9.01	-0.201492	low		RK263	0.233166	high		T755	0.789049	high
TCGA.DD.AADO.01	-0.175038	low		RK151	0.239778	high		T415	0.810957	high
TCGA.BC.A10U.01	-0.166437	low		RK095	0.259132	high		T663	0.857695	high
TCGA.ED.A7PY.01	-0.160154	low		RK219	0.262007	high		T857	0.869031	high
TCGA.2Y.A9H5.01	-0.157486	low		RK217	0.266765	high		T161	0.875376	high
TCGA.DD.A73D.01	-0.151552	low		RK103	0.276981	high		T957	0.912206	high
TCGA.DD.AAVS.01	-0.143496	low		RK162	0.318705	high		T943	0.946611	high
TCGA.DD.A4NG.01	-0.138852	low		RK264	0.322327	high		T953	0.976492	high
TCGA.UB.A7MC.01	-0.12617	low		RK167	0.327535	high		T191	0.977094	high
TCGA.G3.A7M8.01	-0.118351	low		RK184	0.33429	high		T937	1.02947	high
TCGA.ED.A97K.01	-0.115823	low		RK305	0.347784	high		T195	1.04142	high
TCGA.DD.AAD6.01	-0.110673	low		RK268	0.3673	high		T1031	1.26345	high
TCGA.RC.A6M4.01	-0.0958323	low		RK043	0.367466	high		T211	1.40012	high
TCGA.DD.A4NP.01	-0.0806268	low		RK172	0.368194	high		T451	1.45067	high
TCGA.YA.A8S7.01	-0.0610187	low		RK200	0.371929	high		T375	1.46671	high
TCGA.CC.A8HU.01	-0.0593114	low		RK133	0.374882	high		T141	1.47161	high
TCGA.FV.A23B.01	-0.0472589	low		RK195	0.398301	high		T721	1.62588	high
TCGA.DD.A1EE.01	-0.0358976	low		RK109	0.403212	high		T467	1.6364	high
TCGA.ED.A5KG.01	-0.0314724	low		RK054	0.403522	high		T1015	1.65916	high
TCGA.DD.AACZ.01	-0.0173871	low		RK113	0.410048	high		T823	1.69885	high
TCGA.CC.5263.01	-0.00429127	low		RK257	0.414846	high		T217	1.76135	high
TCGA.KR.A7K2.01	-3.76227e-05	low		RK019	0.434209	high		T861	2.03713	high
TCGA.DD.AAE3.01	4.5625e-05	low		RK037	0.4429	high		T917	2.37963	high
TCGA.K7.AAU7.01	0.00410678	low		RK146	0.453319	high		T113	2.42228	high
TCGA.KR.A7K7.01	0.0124883	low		RK117	0.453692	high		T661	2.81168	high
TCGA.T1.A6J8.01	0.0151521	low		RK204	0.458904	high		T383	3.42728	high
TCGA.DD.AACJ.01	0.0325766	low		RK096	0.463481	high		T724	3.49726	high
TCGA.DD.AAW1.01	0.0618685	low		RK166	0.482294	high
TCGA.DD.AAW3.01	0.0645088	low		RK236	0.486935	high
TCGA.DD.AAVY.01	0.0674062	low		RK157	0.498663	high
TCGA.DD.A4NE.01	0.0909287	low		RK058	0.552686	high
TCGA.DD.AADA.01	0.0916897	low		RK033	0.563538	high
TCGA.DD.AAEG.01	0.0988247	low		RK150	0.564782	high
TCGA.LG.A6GG.01	0.101483	low		RK222	0.584504	high
TCGA.DD.A73B.01	0.1027	low		RK061	0.609026	high
TCGA.DD.AAE7.01	0.104344	low		RK182	0.612851	high
TCGA.DD.AACH.01	0.113395	low		RK210	0.617005	high
TCGA.DD.AADB.01	0.114577	low		RK016	0.634104	high
TCGA.BC.A10Z.01	0.126624	low		RK063	0.68907	high
TCGA.BC.A5W4.01	0.133808	low		RK285	0.72468	high
TCGA.G3.AAV1.01	0.138591	low		RK178	0.730577	high
TCGA.UB.A7MB.01	0.139068	low		RK233	0.744025	high
TCGA.DD.AADN.01	0.144737	low		RK211	0.759855	high
TCGA.DD.AACG.01	0.162524	low		RK260	0.773271	high
TCGA.5R.AA1D.01	0.163061	low		RK055	0.775759	high
TCGA.DD.AAEE.01	0.179361	low		RK220	0.77645	high
TCGA.DD.A1EI.01	0.189512	low		RK175	0.780243	high
TCGA.DD.AACY.01	0.191281	low		RK185	0.782538	high
TCGA.MI.A75I.01	0.193895	low		RK187	0.784529	high
TCGA.BC.A10S.01	0.194644	low		RK082	0.787446	high
TCGA.EP.A12J.01	0.198261	low		RK164	0.822871	high
TCGA.EP.A2KC.01	0.198261	low		RK147	0.823467	high
TCGA.DD.A3A2.01	0.203114	high		RK039	0.831102	high
TCGA.DD.A113.01	0.206001	high		RK012	0.836657	high
TCGA.DD.A1EC.01	0.217148	high		RK255	0.837751	high
TCGA.DD.AAVW.01	0.221374	high		RK169	0.844476	high
TCGA.DD.AAED.01	0.226495	high		RK044	0.870935	high
TCGA.2Y.A9H2.01	0.229955	high		RK201	0.903339	high
TCGA.G3.A3CJ.01	0.230513	high		RK237	0.932949	high
TCGA.G3.A6UC.01	0.239765	high		RK134	0.934242	high
TCGA.DD.AACQ.01	0.240741	high		RK001	0.999253	high
TCGA.G3.AAV7.01	0.241556	high		RK086	1.00489	high
TCGA.WX.AA44.01	0.257607	high		RK004	1.01429	high
TCGA.DD.A11D.01	0.257607	high		RK155	1.0288	high
TCGA.G3.A7M5.01	0.260082	high		RK065	1.0323	high
TCGA.RC.A7SK.01	0.260148	high		RK047	1.03501	high
TCGA.DD.A39V.01	0.264303	high		RK269	1.03789	high
TCGA.FV.A3R2.01	0.272585	high		RK143	1.04758	high
TCGA.DD.A4NB.01	0.274195	high		RK036	1.04966	high
TCGA.ZP.A9D4.01	0.275416	high		RK140	1.05919	high
TCGA.UB.A7ME.01	0.283855	high		RK165	1.10743	high
TCGA.DD.AAVQ.01	0.284029	high		RK198	1.12706	high
TCGA.DD.AACX.01	0.285555	high		RK149	1.1621	high
TCGA.WQ.AB4B.01	0.286146	high		RK038	1.17032	high
TCGA.2Y.A9HA.01	0.292155	high		RK116	1.22832	high
TCGA.2Y.A9GZ.01	0.29509	high		RK232	1.22891	high
TCGA.UB.A7MD.01	0.297082	high		RK256	1.25701	high
TCGA.2Y.A9GY.01	0.316507	high		RK104	1.2648	high
TCGA.DD.AACO.01	0.316521	high		RK171	1.31056	high
TCGA.DD.A11A.01	0.319874	high		RK100	1.32123	high
TCGA.CC.5262.01	0.323253	high		RK049	1.32246	high
TCGA.DD.A4NV.01	0.334137	high		RK148	1.37382	high
TCGA.MR.A520.01	0.3342	high		RK207	1.37661	high
TCGA.DD.AACL.01	0.350748	high		RK125	1.40812	high
TCGA.CC.5259.01	0.354547	high		RK126	1.4188	high
TCGA.DD.AAW2.01	0.357146	high		RK115	1.47239	high
TCGA.DD.A4NQ.01	0.363792	high		RK076	1.50856	high
TCGA.DD.A4NS.01	0.367578	high		RK106	1.52175	high
TCGA.DD.AACS.01	0.369114	high		RK266	1.53132	high
TCGA.DD.AACD.01	0.369726	high		RK145	1.56639	high
TCGA.CC.5264.01	0.373509	high		RK050	1.65973	high
TCGA.DD.AACV.01	0.378518	high		RK152	1.66812	high
TCGA.DD.AADM.01	0.379033	high		RK265	1.69665	high
TCGA.G3.AAV0.01	0.399631	high		RK057	1.92576	high
TCGA.DD.AAD0.01	0.404059	high		RK297	2.01427	high
TCGA.DD.A4NK.01	0.415891	high		RK229	2.24989	high
TCGA.GJ.A3OU.01	0.419439	high		RK021	2.47575	high
TCGA.BC.A110.01	0.423518	high		RK156	2.54237	high
TCGA.FV.A2QR.01	0.438325	high		RK243	2.85159	high
TCGA.DD.A1EB.01	0.441296	high
TCGA.KR.A7K0.01	0.443266	high
TCGA.DD.A1EK.01	0.451038	high
TCGA.DD.AAEK.01	0.459694	high
TCGA.DD.AAD3.01	0.463303	high
TCGA.BC.A3KG.01	0.468256	high
TCGA.BD.A3EP.01	0.472959	high
TCGA.WX.AA46.01	0.482412	high
TCGA.CC.A1HT.01	0.485528	high
TCGA.RG.A7D4.01	0.488478	high
TCGA.CC.A3MC.01	0.502809	high
TCGA.2Y.A9H8.01	0.50769	high
TCGA.G3.A25Z.01	0.515486	high
TCGA.2Y.A9H1.01	0.518085	high
TCGA.DD.AACT.01	0.519216	high
TCGA.ZS.A9CD.01	0.521192	high
TCGA.NI.A8LF.01	0.521893	high
TCGA.DD.AADL.01	0.523039	high
TCGA.G3.A25U.01	0.524624	high
TCGA.FV.A495.01	0.525216	high
TCGA.MI.A75H.01	0.526149	high
TCGA.BW.A5NQ.01	0.535781	high
TCGA.DD.AADS.01	0.544266	high
TCGA.O8.A75V.01	0.560728	high
TCGA.DD.A1ED.01	0.564351	high
TCGA.CC.A8HT.01	0.565014	high
TCGA.MI.A75C.01	0.581362	high
TCGA.DD.A73A.01	0.581727	high
TCGA.G3.AAUZ.01	0.581811	high
TCGA.ES.A2HT.01	0.59548	high
TCGA.WJ.A86L.01	0.597483	high
TCGA.MI.A75E.01	0.603089	high
TCGA.DD.A4ND.01	0.603371	high
TCGA.G3.A3CI.01	0.607422	high
TCGA.UB.AA0U.01	0.611968	high
TCGA.BD.A3ER.01	0.640959	high
TCGA.ZS.A9CE.01	0.647141	high
TCGA.4R.AA8I.01	0.650049	high
TCGA.DD.AAD2.01	0.657707	high
TCGA.RC.A7SB.01	0.664972	high
TCGA.ED.A4XI.01	0.67289	high
TCGA.DD.AACK.01	0.679573	high
TCGA.DD.AADI.01	0.680335	high
TCGA.BD.A2L6.01	0.683585	high
TCGA.5R.AAAM.01	0.702732	high
TCGA.DD.A4NO.01	0.707887	high
TCGA.K7.A6G5.01	0.725593	high
TCGA.UB.AA0V.01	0.729114	high
TCGA.ZP.A9D1.01	0.734166	high
TCGA.G3.A3CH.01	0.746635	high
TCGA.EP.A2KA.01	0.746942	high
TCGA.XR.A8TG.01	0.747212	high
TCGA.DD.A4NJ.01	0.747256	high
TCGA.DD.AAW0.01	0.751489	high
TCGA.DD.A4NL.01	0.762672	high
TCGA.DD.AADQ.01	0.762941	high
TCGA.BC.A3KF.01	0.773059	high
TCGA.DD.AAC9.01	0.774047	high
TCGA.GJ.A9DB.01	0.774509	high
TCGA.G3.A25V.01	0.77662	high
TCGA.DD.A3A5.01	0.77713	high
TCGA.ZP.A9CY.01	0.792413	high
TCGA.BC.A217.01	0.798211	high
TCGA.2Y.A9GW.01	0.798341	high
TCGA.DD.AACU.01	0.806471	high
TCGA.2Y.A9H9.01	0.808581	high
TCGA.FV.A2QQ.01	0.813131	high
TCGA.ED.A7XP.01	0.834177	high
TCGA.DD.AADF.01	0.841748	high
TCGA.DD.AACF.01	0.844059	high
TCGA.3K.AAZ8.01	0.844426	high
TCGA.BC.A10Y.01	0.876357	high
TCGA.PD.A5DF.01	0.878116	high
TCGA.ZP.A9CV.01	0.890681	high
TCGA.BC.A10X.01	0.904262	high
TCGA.G3.A3CK.01	0.908524	high
TCGA.HP.A5N0.01	0.910208	high
TCGA.2Y.A9H4.01	0.918238	high
TCGA.BC.A10T.01	0.920006	high
TCGA.FV.A3I1.01	0.928557	high
TCGA.EP.A3JL.01	0.931097	high
TCGA.DD.AADV.01	0.939485	high
TCGA.G3.A5SM.01	0.941605	high
TCGA.K7.A5RF.01	0.952107	high
TCGA.EP.A3RK.01	0.955954	high
TCGA.DD.AAEI.01	0.956373	high
TCGA.DD.AACB.01	0.957133	high
TCGA.ZS.A9CF.01	0.959614	high
TCGA.RC.A7SF.01	0.965339	high
TCGA.QA.A7B7.01	0.965743	high
TCGA.DD.A4NR.01	0.969751	high
TCGA.DD.A11C.01	0.986188	high
TCGA.DD.A1EG.01	1.01692	high
TCGA.ED.A7XO.01	1.03396	high
TCGA.G3.A3CG.01	1.03428	high
TCGA.LG.A9QD.01	1.04189	high
TCGA.BW.A5NO.01	1.04333	high
TCGA.DD.AAVV.01	1.04757	high
TCGA.G3.A5SK.01	1.04969	high
TCGA.DD.AACE.01	1.06625	high
TCGA.ZP.A9CZ.01	1.07261	high
TCGA.ED.A459.01	1.07585	high
TCGA.DD.A4NI.01	1.07802	high
TCGA.HP.A5MZ.01	1.08573	high
TCGA.FV.A4ZQ.01	1.08612	high
TCGA.DD.A1EA.01	1.08651	high
TCGA.DD.A114.01	1.09258	high
TCGA.DD.A115.01	1.09665	high
TCGA.DD.AAEH.01	1.13682	high
TCGA.2Y.A9GS.01	1.14851	high
TCGA.GJ.A6C0.01	1.16921	high
TCGA.DD.A3A1.01	1.17419	high
TCGA.BC.A10W.01	1.18348	high
TCGA.DD.AACC.01	1.20618	high
TCGA.DD.AAEA.01	1.20853	high
TCGA.2Y.A9GV.01	1.21601	high
TCGA.G3.A5SJ.01	1.2201	high
TCGA.KR.A7K8.01	1.22077	high
TCGA.G3.AAV3.01	1.22844	high
TCGA.DD.AAD8.01	1.24625	high
TCGA.ED.A627.01	1.26416	high
TCGA.5C.AAPD.01	1.27061	high
TCGA.DD.AACI.01	1.28054	high
TCGA.DD.AAVX.01	1.28373	high
TCGA.DD.AADR.01	1.30267	high
TCGA.2Y.A9HB.01	1.30943	high
TCGA.BC.A216.01	1.33618	high
TCGA.2Y.A9GX.01	1.41445	high
TCGA.2Y.A9H0.01	1.53976	high
TCGA.DD.AAE4.01	1.55627	high
TCGA.XR.A8TD.01	1.66358	high
TCGA.BC.A8YO.01	1.67546	high
TCGA.DD.A73F.01	1.75195	high
TCGA.2V.A95S.01	1.81711	high
TCGA.2Y.A9GT.01	1.86588	high
TCGA.DD.AAE2.01	1.89146	high
TCGA.K7.A5RG.01	2.17834	high
TCGA.UB.A7MF.01	2.72078	high

## Sheet: Table S9
Table S9. Results of multivariate Cox analysis for GBPs-score and clinnical features in four cohorts.
ICGC	coef	se(coef)	z	HR	lower	upper	P
GBPs-score	-1.03234	0.29392	-3.51231	0.35617	0.20021	0.63365	0.00044
Fibrosis_score (3-4 vs 1-2)	0.43479	0.37812	1.14986	1.54464	0.73615	3.24104	0.2502
TNM_stage (III-IV vs I-II)	0.85265	0.35612	2.39426	2.34585	1.16726	4.71444	0.01665
Tumor_grade (G3-4 vs G1-2)	0.78566	0.4138	1.89863	2.19385	0.97494	4.93672	0.05761
Tumor_size (large vs small)	0.46141	0.38623	1.19467	1.58632	0.7441	3.38179	0.23222
TCGA	coef	se(coef)	z	HR	lower	upper	P
GBPs-score	-0.14537	0.14758	-0.98497	0.86471	0.64751	1.15476	0.32464
AFP_group (≥400 vs <400)	-0.12881	0.36412	-0.35375	0.87914	0.43065	1.79473	0.72353
Liver_fibrosis (5-6 vs 0-3)	0.05843	0.3063	0.19076	1.06017	0.58164	1.93241	0.84871
TNM_stage (III-IV vs I-II)	0.69296	0.29835	2.32262	1.99963	1.11427	3.58847	0.0202
Tumor_grade (G3-4 vs G1-2)	0.39277	0.27874	1.40909	1.48107	0.85766	2.55763	0.15881
CHCC	coef	se(coef)	z	HR	lower	upper	P
GBPs-score	-0.34048	0.17703	-1.92334	0.699429	0.321129	0.993552	0.045562
AFP_group (≥400 vs <400)	0.9667	0.29089	3.3232	2.62949	1.48669	4.6498	0.00089
BCLC_stage (B-C vs A)	0.85716	0.36982	2.31778	2.35625	1.15622	4.84675	0.020461
TNM_stage (III-IV vs I-II)	-0.11889	0.31811	-0.37374	0.887907	0.48668	1.6563	0.708597
GSE76427	coef	se(coef)	z	HR	lower	upper	P
GBPs-score	-1.76939	0.86264	-2.05114	0.170437	0.031426	0.92436	0.040253
BCLC_stage (3_4 vs 0_1)	0.69912	0.53577	1.3049	2.01199	0.704009	5.75006	0.191928
TNM_stage (III-IV vs I-II)	0.43256	1.5412	0.78607	1.5412	0.52415	4.53173	0.431827

## Sheet: Table S13
Table S13. GSEA results of GBPs-score in five cohorts.
	Description	enrichmentScore	setSize	NES	pvalue	p.adjust	qvalues	rank	leading_edge	core_enrichment
ICGC GBPs score high	HALLMARK_E2F_TARGETS	-0.657412	194	-2.57812	1e-10	4.17e-10	1.75e-10	3423	tags=62%, list=18%, signal=51%	7157/2146/79733/898/1854/7037/57122/4609/8726/3070/1062/4999/1031/84316/9221/5983/10051/3930/3148/9126/3609/56655/5981/23165/10527/5810/23468/6119/84844/4001/6839/81624/5982/55635/7884/5036/64785/5111/5889/6117/9238/5558/55646/7283/10248/7913/4436/4673/79075/672/5425/10635/146909/147841/4175/23594/3978/7374/9833/5424/5885/1164/6749/1434/993/4288/5901/29028/6941/10212/203068/4174/5591/701/2547/983…
ICGC GBPs score high	HALLMARK_G2M_CHECKPOINT	-0.614395	190	-2.40109	1e-10	4.17e-10	1.75e-10	4061	tags=60%, list=22%, signal=48%	23649/4331/9184/10146/6491/10432/6426/1874/7290/10926/3835/3161/4953/10721/9585/10592/2146/9462/3837/4609/30000/4211/26271/3226/25/1062/1031/262/9221/3980/10051/3930/3192/3312/3609/3619/5119/51203/1432/6541/4082/4001/6839/5976/3799/10403/3832/56992/1736/5558/1946/10419/8438/4088/899/4175/9156/10293/23594/10036/4691/5885/1164/6599/993/4288/699/890/51659/10212/4174/7371/55872/7272/24137/3925/9493/1…
ICGC GBPs score high	HALLMARK_IL2_STAT5_SIGNALING	0.485592	194	1.6684	0.000199708	0.000499269	0.000210218	2503	tags=41%, list=13%, signal=36%	3627/462/115361/962/5243/10875/8530/3560/3587/8743/2184/7133/825/7052/6402/8553/8809/9308/942/158219/3394/5359/4050/4616/5583/1493/126669/8651/8835/2323/5745/6004/3566/8320/1435/64332/29851/10410/23710/28960/8477/399/6403/3662/974/960/8728/1893/123/7185/9249/152007/130589/975/760/6095/84230/10924/10538/64116/3664/1233/5732/1522/596/894/6515/5045/5167/2012/7074/22807/9173/51284/1154/1291/81848/215…
ICGC GBPs score high	HALLMARK_IL6_JAK_STAT3_SIGNALING	0.713982	86	2.24365	1.18e-09	3.93e-09	1.66e-09	2275	tags=52%, list=12%, signal=46%	5320/3627/4283/6373/929/9021/3561/3953/3659/1230/83729/6772/7133/10563/355/10379/3676/952/8809/7097/4050/10148/3162/23533/8651/3601/3566/3594/1435/6773/1439/2919/2/3572/3690/960/1441/3553/3569/7124/3597/3574/6774/9180/3725
ICGC GBPs score high	HALLMARK_INFLAMMATORY_RESPONSE	0.645667	197	2.22542	1e-10	4.17e-10	1.75e-10	2620	tags=50%, list=14%, signal=43%	3627/4283/6352/8519/366/6373/6347/929/962/684/3937/5996/6542/1536/2643/3383/10135/969/3932/3560/3587/7076/3659/3606/3575/23166/8743/64108/1880/7098/3249/4481/7133/719/10663/8685/5142/6402/958/8809/7097/728/1240/10148/23533/2357/4792/3601/10203/6004/3566/1435/4061/5054/6504/9111/1026/10507/8578/558/10125/6401/8807/1236/3600/5791/3690/5734/1318/1441/187/2014/3553/3624/3569/255488/6506/5724/5739/366…
ICGC GBPs score high	HALLMARK_INTERFERON_ALPHA_RESPONSE	0.842793	91	2.66089	1e-10	4.17e-10	1.75e-10	2012	tags=77%, list=11%, signal=69%	3429/3627/8638/115361/8519/10561/716/6373/94240/972/3437/10964/3433/219285/5698/4599/2634/567/684/9246/9636/834/129607/55601/3659/2766/5696/7318/4938/55008/64108/135112/91543/6737/10379/10161/6402/64135/116071/79132/5359/54809/83666/6890/51056/10581/3566/10628/1435/4061/6773/54625/10410/9111/9830/10437/3430/3600/3669/5721/3959/55281/3431/3665/9034/85363/3660/3574/11274/64761
ICGC GBPs score high	HALLMARK_INTERFERON_GAMMA_RESPONSE	0.813387	190	2.79407	1e-10	4.17e-10	1.75e-10	2323	tags=72%, list=12%, signal=63%	3429/3627/4283/4502/54739/8638/115361/6352/10561/716/6373/6347/94240/710/715/972/3075/3437/10964/629/80830/3433/4939/3001/22914/219285/3434/6648/5698/57823/4599/567/684/3937/10875/9246/2643/9636/3383/9021/10135/834/969/129607/3560/3587/55601/3659/7127/5696/6775/55008/84166/8743/64108/26053/4261/6772/91543/6737/196410/355/10379/4940/5699/7412/952/5142/958/10068/64135/942/116071/79132/3620/29126/33…
ICGC GBPs score high	HALLMARK_MYC_TARGETS_V1	-0.702716	193	-2.75342	1e-10	4.17e-10	1.75e-10	4236	tags=78%, list=22%, signal=61%	10549/10213/8669/7284/1977/9184/7398/10146/3939/4706/5707/2079/1478/10236/6426/7324/7307/1176/1982/10291/4953/6742/1854/5691/3837/4609/7965/4999/9221/5634/51020/11137/3336/5709/3192/1207/7332/1017/6950/9377/10987/1665/7458/8886/6428/220988/7411/65005/1964/7531/26354/6732/1537/26121/26156/5250/3068/6627/6629/54107/3329/5714/8894/5036/10728/9136/5111/6626/52/23016/6150/5230/6723/11331/6240/7913/708…
ICGC GBPs score high	HALLMARK_MYC_TARGETS_V2	-0.650504	58	-2.10804	3.11e-07	9.14e-07	3.85e-07	3578	tags=74%, list=19%, signal=60%	64216/80324/10196/23082/4609/7965/9221/10514/3336/54663/8886/26354/23160/4839/3329/5036/51154/9136/92856/2193/9238/79711/23223/83743/6723/6949/27346/7374/4869/11335/56915/3099/5245/4174/705/23481/6573/10528/4173/79077/1019/3177/5347
ICGC GBPs score high	HALLMARK_TNFA_SIGNALING_VIA_NFKB	0.684129	197	2.35799	1e-10	4.17e-10	1.75e-10	2279	tags=49%, list=12%, signal=43%	3627/6352/6373/6347/50486/2920/6351/3433/5341/1958/6648/330/2643/3383/9021/10135/969/3659/7127/2353/3606/1827/3575/2354/80149/1880/5271/6446/7538/1647/2114/2669/602/1843/5142/8942/1959/8553/9308/7097/467/4929/64135/1844/3164/7128/4616/25816/23586/6890/4792/3601/1435/9242/3398/8013/5054/6303/1026/3726/1847/4170/10221/7071/10769/2919/5187/4791/3572/1960/5791/5734/687/960/3553/3624/3569/597/7185/106…
ICGC GBPs score high	HALLMARK_WNT_BETA_CATENIN_SIGNALING	-0.48808	42	-1.47561	0.0291002	0.0538893	0.0226902	4273	tags=48%, list=23%, signal=37%	3516/5727/182/51176/8312/7157/4609/1499/10014/27121/2648/1454/6502/3066/85407/1856/8313/2770/79885/22943
ICGC GBPs score high	KEGG cell cycle	-0.555767	54	-3.33172	1e-10	2.39167e-09	1.42105e-09	1047	tags=67%, list=22%, signal=53%	995/1875/4088/6502/3066/4175/23594/7534/5885/993/699/890/4174/5591/701/7272/4176/1111/990/9088/10971/8318/4173/51529/4085/1869/4172/4171/1019/983/891/9232/5347/9133/991/2810
ICGC GBPs score high	KEGG chemokine signalling pathway	0.509508	78	2.09801	6.24648e-06	5.9982e-05	3.56394e-05	1561	tags=73%, list=33%, signal=50%	3627/4283/6363/6352/6358/6373/6347/6360/2920/6351/6366/6387/6348/5330/5880/1230/3702/6772/1234/10563/10663/1794/7454/3055/6846/6355/23533/107/7409/54331/3718/4792/5336/5293/6773/55970/729230/2833/113/57580/3717/1236/196883/2185/5579/59345/9844/653361/8503/5567/1233/388372/9560/2793/5906/7074/1524
ICGC GBPs score high	KEGG JAK-STAT signaling pathway	0.51841	47	1.97237	0.000314132	0.00180312	0.00107136	1501	tags=72%, list=32%, signal=50%	316/2690/9021/3561/3560/3953/3587/6775/3575/6772/10379/2273/8651/8835/3718/3601/85480/3566/5293/3594/3977/6773/4170/1439/1956/3572/3717/3600/3458/3598/8503/3597/596/3574
ICGC GBPs score high	KEGG NF-kappa B signaling pathway	0.550458	45	2.07618	3.03203e-05	0.000228998	0.000136063	1572	tags=80%, list=33%, signal=54%	3929/8740/6363/2920/6351/6366/6387/929/330/7535/3383/3932/29760/10912/1647/7099/10673/23643/958/7128/23586/4792/5336/695/1540/9020/4791/5579/7185/959/7124/596/388372/9560/51135/5588
ICGC GBPs score high	KEGG notch signaling pathway	-0.204699	10	-0.672204	0.856322	0.91791	0.545393	3768	tags=60%, list=80%, signal=12%	1857/51107/1487/2648/3066/1856
ICGC GBPs score high	KEGG wnt signaling pathway	-0.340756	41	-1.86253	0.00616181	0.0200959	0.0119404	1108	tags=44%, list=23%, signal=34%	5578/1454/4088/25776/56998/7477/1856/6907/84133/8607/27101/1460/1457/54894/1501/8549/25805/22943
ICGC GBPs score low	HALLMARK_E2F_TARGETS	0.657412	194	2.54159	1e-10	4.17e-10	1.67e-10	3422	tags=62%, list=18%, signal=51%	3159/4605/332/83461/991/9212/79019/9133/1033/5347/9232/983/7153/4830/9319/1019/4171/6628/29127/4172/79077/7083/27338/1163/4085/3838/4173/29089/6790/11004/55723/55143/10528/9918/57405/1111/4176/10460/6241/5902/3925/24137/10535/9787/9837/2547/701/5591/4174/203068/10212/6941/29028/5901/4288/993/1434/6749/1164/5885/5424/9833/7374/3978/23594/4175/147841/146909/10635/5425/672/79075/4673/4436/7913/10248…
ICGC GBPs score low	HALLMARK_G2M_CHECKPOINT	0.614395	190	2.37054	1e-10	4.17e-10	1.67e-10	4060	tags=60%, list=22%, signal=48%	3159/4605/332/11065/991/1841/9212/10024/9133/1033/5347/9232/9055/983/7153/1019/4171/29127/4172/4751/27338/22974/1869/1063/1163/6632/4085/3838/6713/6790/1058/8318/11004/990/1111/10951/10460/9493/3925/24137/7272/55872/7371/4174/10212/51659/890/699/4288/993/6599/1164/5885/4691/10036/23594/10293/9156/4175/899/4088/8438/10419/1946/5558/1736/56992/3832/10403/3799/5976/6839/4001/4082/6541/1432/51203/511…
ICGC GBPs score low	HALLMARK_IL2_STAT5_SIGNALING	-0.485592	194	-1.64609	0.00016784	0.0004196	0.00016784	2504	tags=41%, list=13%, signal=36%	79971/2151/81848/1291/1154/51284/9173/22807/7074/2012/5167/5045/6515/894/596/1522/5732/1233/3664/64116/10538/10924/84230/6095/760/975/130589/152007/9249/7185/123/1893/8728/960/974/3662/6403/399/8477/28960/23710/10410/29851/64332/1435/8320/3566/6004/5745/2323/8835/8651/126669/1493/5583/4616/4050/5359/3394/158219/942/9308/8809/8553/6402/7052/825/7133/2184/8743/3587/3560/8530/10875/5243/962/115361/4…
ICGC GBPs score low	HALLMARK_IL6_JAK_STAT3_SIGNALING	-0.713982	86	-2.21054	1.56e-09	5.57e-09	2.23e-09	2276	tags=52%, list=12%, signal=46%	3725/9180/6774/3574/3597/7124/3569/3553/1441/960/3690/3572/2/2919/1439/6773/1435/3594/3566/3601/8651/23533/3162/10148/4050/7097/8809/952/3676/10379/355/10563/7133/6772/83729/1230/3659/3953/3561/9021/929/6373/4283/3627/5320
ICGC GBPs score low	HALLMARK_INFLAMMATORY_RESPONSE	-0.645667	197	-2.19064	1e-10	4.17e-10	1.67e-10	2621	tags=51%, list=14%, signal=44%	1317/7432/114548/27074/3554/2550/6324/29933/6364/5027/8671/6372/9180/1604/64127/3738/6892/7096/5732/9034/3665/5739/5724/6506/255488/3569/3624/3553/2014/187/1441/1318/5734/3690/5791/3600/1236/8807/6401/10125/558/8578/10507/1026/9111/6504/5054/4061/1435/3566/6004/10203/3601/4792/2357/23533/10148/1240/728/7097/8809/958/6402/5142/8685/10663/719/7133/4481/3249/7098/1880/64108/8743/23166/3575/3606/3659…
ICGC GBPs score low	HALLMARK_INTERFERON_ALPHA_RESPONSE	-0.842793	91	-2.62578	1e-10	4.17e-10	1.67e-10	2013	tags=77%, list=11%, signal=69%	64761/11274/3574/3660/85363/9034/3665/3431/55281/3959/5721/3669/3600/3430/10437/9830/9111/10410/54625/6773/4061/1435/10628/3566/10581/51056/6890/83666/54809/5359/79132/116071/64135/6402/10161/10379/6737/91543/135112/64108/55008/4938/7318/5696/2766/3659/55601/129607/834/9636/9246/684/567/2634/4599/5698/219285/3433/10964/3437/972/94240/6373/716/10561/8519/115361/8638/3627/3429
ICGC GBPs score low	HALLMARK_INTERFERON_GAMMA_RESPONSE	-0.813387	190	-2.75126	1e-10	4.17e-10	1.67e-10	2324	tags=72%, list=12%, signal=63%	840/5777/5371/81894/5720/6774/256586/5743/64761/11274/3574/3660/6892/9961/3665/3431/10791/3959/2841/57169/3695/5721/3569/7903/3669/3662/3600/3430/6403/25939/3717/1439/10437/9830/1026/9111/10410/54625/81030/57674/6773/4061/4600/10628/3566/3601/10581/4792/2357/51056/6890/51015/8651/23586/837/317649/1240/7128/5359/3394/29126/3620/79132/116071/942/64135/10068/958/5142/952/7412/5699/4940/10379/355/196…
ICGC GBPs score low	HALLMARK_MYC_TARGETS_V1	0.702716	193	2.72002	1e-10	4.17e-10	1.67e-10	4235	tags=78%, list=22%, signal=61%	6204/6193/991/3615/2091/6188/6175/57819/1933/4830/1019/4171/10155/6187/6632/4085/3838/4173/6633/6141/8318/26986/7298/3326/10971/6128/8664/5984/10528/6194/9045/10575/4176/8662/22948/5902/3178/10576/10574/6146/51690/2547/4174/5245/10907/5496/890/5901/56910/11335/790/6599/4869/6164/7203/2739/28973/3608/55651/6637/6741/328/4175/3066/10921/5478/10856/5425/10054/6418/1973/4673/22916/6634/708/7913/6240/…
ICGC GBPs score low	HALLMARK_MYC_TARGETS_V2	0.650504	58	2.09784	8.13e-07	2.39e-06	9.56e-07	3577	tags=74%, list=19%, signal=60%	5347/3177/1019/79077/4173/10528/6573/23481/705/4174/5245/3099/56915/11335/4869/7374/27346/6949/6723/83743/23223/79711/9238/2193/92856/9136/51154/5036/3329/4839/23160/26354/8886/54663/3336/10514/9221/7965/4609/23082/10196/80324/64216
ICGC GBPs score low	HALLMARK_TNFA_SIGNALING_VIA_NFKB	-0.684129	197	-2.32113	1e-10	4.17e-10	1.67e-10	2280	tags=49%, list=12%, signal=43%	6372/3725/51278/10365/6776/6515/5743/941/2150/9034/10957/57018/9592/8878/7124/5328/10611/7185/597/3569/3624/3553/960/687/5734/5791/1960/3572/4791/5187/2919/10769/7071/10221/4170/1847/3726/1026/6303/5054/8013/3398/9242/1435/3601/4792/6890/23586/25816/4616/7128/3164/1844/64135/4929/467/7097/9308/8553/1959/8942/5142/1843/602/2669/2114/1647/7538/6446/5271/1880/80149/2354/3575/1827/3606/2353/7127/3659…
ICGC GBPs score low	HALLMARK_WNT_BETA_CATENIN	0.48808	42	1.4762	0.0165103	0.0317505	0.0127002	4272	tags=48%, list=23%, signal=37%	22943/79885/2770/8313/1856/85407/3066/6502/1454/2648/27121/10014/1499/4609/7157/8312/51176/182/5727/3516
ICGC GBPs score low	KEGG cell cycle	0.555767	54	3.00601	1.1374e-10	2.72028e-09	1.63626e-09	1046	tags=67%, list=22%, signal=53%	2810/991/9133/5347/9232/891/983/1019/4171/4172/1869/4085/51529/4173/8318/10971/9088/990/1111/4176/7272/701/5591/4174/890/699/993/5885/7534/23594/4175/3066/6502/4088/1875/995
ICGC GBPs score low	KEGG chemokine signalling pathway	-0.509508	78	-2.05644	5.37202e-06	5.13923e-05	3.09127e-05	1562	tags=73%, list=33%, signal=50%	1524/7074/5906/2793/388372/9560/1233/5567/8503/653361/9844/59345/5579/2185/196883/1236/3717/57580/113/2833/729230/55970/6773/5293/5336/4792/3718/54331/7409/107/23533/6355/6846/3055/7454/1794/10663/10563/1234/6772/3702/1230/5880/5330/6348/6387/6366/6351/2920/6360/6347/6373/6358/6352/6363/4283/3627
ICGC GBPs score low	KEGG JAK-STAT signaling pathway	-0.51841	47	-1.94518	0.000349068	0.00200365	0.0012052	1502	tags=72%, list=32%, signal=50%	3574/596/3597/8503/3598/3458/3600/3717/3572/1956/1439/4170/6773/3977/3594/5293/3566/85480/3601/3718/8835/8651/2273/10379/6772/3575/6775/3587/3953/3560/3561/9021/2690/316
ICGC GBPs score low	KEGG NF-kappa B signaling pathway	-0.550458	45	-2.05547	0.000189783	0.00121039	0.000728055	1573	tags=80%, list=33%, signal=54%	5588/51135/388372/9560/596/7124/959/7185/5579/4791/9020/1540/695/5336/4792/23586/7128/958/23643/10673/7099/1647/10912/29760/3932/3383/7535/330/929/6387/6366/6351/2920/6363/8740/3929
ICGC GBPs score low	KEGG notch signaling pathway	0.204699	10	0.66007	0.8625	0.920214	0.553512	3767	tags=100%, list=80%, signal=20%	1856/3066/2648/1487/51107/1857/22938/171558/28514/23493
ICGC GBPs score low	KEGG wnt signaling pathway	0.340756	41	1.74175	0.0068423	0.0213876	0.0128647	1107	tags=44%, list=23%, signal=34%	22943/25805/8549/1501/54894/1457/1460/27101/8607/84133/6907/1856/7477/56998/25776/4088/1454/5578
TCGA GBPs score high	HALLMARK_E2F_TARGETS	-0.324934	198	-1.33723	0.00844771	0.0211193	0.0124493	5985	tags=45%, list=33%, signal=31%	83463/23047/11004/10460/5902/9837/5981/898/8726/3978/84844/7514/147841/6749/5591/10248/3838/2146/29893/4171/27338/7153/9232/4175/9833/5558/5036/4361/51747/1163/2547/1033/9221/5885/11340/79019/10527/5424/3070/3930/79077/51155/6790/4436/6117/701/9238/9918/9787/55723/23594/203068/9319/1164/55646/4288/7374/83461/4173/9133/7157/5901/29028/29089/5347/57405/146909/3609/79075/1434/6628/9126/1019/993/332/…
TCGA GBPs score high	HALLMARK_G2M_CHECKPOINT	-0.298337	194	-1.21735	0.0356934	0.0811214	0.047819	5943	tags=46%, list=33%, signal=32%	10432/23047/262/11004/10460/10762/7027/9184/2130/10293/7514/899/3619/5001/5048/3838/9055/699/81539/2146/990/4171/9493/22974/1432/27338/7153/9232/4175/10926/9156/5558/1946/7272/1163/3192/1033/9221/5885/3930/3837/51155/6790/1736/8899/1841/25/7468/4751/6599/23594/1164/4082/4288/3832/6632/4212/9133/5976/30000/10951/4691/1871/5347/10024/3609/9462/3799/1019/993/7040/56992/9585/332/4172/4088/1058/1111/9…
TCGA GBPs score high	HALLMARK_IL2_STAT5_SIGNALING	0.471665	197	1.51583	0.000696495	0.00235206	0.00138648	3871	tags=38%, list=21%, signal=30%	3627/29851/462/1233/115361/8320/3586/3596/8809/1493/5243/3560/8530/5732/3662/2151/3559/8743/1437/158219/22807/126669/8477/962/6335/7133/8651/9173/942/399/960/943/3604/6403/10875/51284/3394/5359/3664/3587/7052/6004/6402/825/8784/2184/1154/5045/760/64116/596/975/2323/7074/1435/3566/9249/10538/2012/5583/8553/84525/130589/1522/8728/254013/28996/6095/152007/4050/10410/84230/4616/8600/8835
TCGA GBPs score high	HALLMARK_IL6_JAK_STAT3_SIGNALING	0.635411	87	1.89493	1.74e-06	7.9e-06	4.65e-06	3907	tags=55%, list=21%, signal=44%	10563/5320/6373/3627/3569/4283/3581/6354/8809/7124/952/929/2921/7097/3561/3594/3553/1230/3559/2919/1437/3659/7133/8651/23533/3690/9021/960/83729/1439/10148/3574/3676/355/5196/1438/3162/6772/1435/3566/3601/10379/6773/1441/3953/4050/9180/928
TCGA GBPs score high	HALLMARK_INFLAMMATORY_RESPONSE	0.675452	199	2.17704	1e-10	8.33e-10	4.91e-10	3549	tags=59%, list=20%, signal=48%	6373/3627/6098/3738/3569/3593/6372/4283/366/970/10663/6354/8685/6352/3586/23601/8809/684/6401/3600/958/969/3560/3575/6367/2357/5732/6504/7098/4049/3932/8807/10135/60675/3576/929/6361/10125/7097/64108/3553/1236/1440/1536/8519/8743/6347/10630/4973/5008/3383/5996/64127/962/3659/3037/7133/6542/6506/23533/2643/5054/114548/8671/29933/3690/1240/5099/3604/3937/3606/2015/719/4481/5142/2811/1880/3624/10148…
TCGA GBPs score high	HALLMARK_INTERFERON_ALPHA_RESPONSE	0.710566	95	2.14675	1e-10	8.33e-10	4.91e-10	3821	tags=69%, list=21%, signal=55%	6373/3429/3627/115361/8638/10561/94240/684/3600/834/129607/716/55601/972/5698/91543/3437/219285/10964/55008/64108/8519/9246/5696/3433/3107/4599/3659/9636/7318/567/4938/54809/135112/6737/5359/64135/27074/6890/3574/79132/11274/6402/51056/116071/2634/85441/3430/1435/9111/3566/9830/3665/5720/85363/10379/9034/6773/54625/3431/5721/55281/3669/10410/83666/3660
TCGA GBPs score high	HALLMARK_INTERFERON_GAMMA_RESPONSE	0.705292	198	2.27026	1e-10	8.33e-10	4.91e-10	4431	tags=74%, list=24%, signal=56%	163351/6373/22914/3429/3627/3569/4283/115361/8638/81030/6354/6352/10561/94240/684/55024/3600/958/3001/969/2841/54739/3620/3560/3106/4502/834/129607/57823/716/952/55601/715/972/4939/5698/2357/80830/3123/10135/91543/6648/3662/3437/219285/4261/29126/10964/55008/2209/3108/64108/6375/3117/8743/6347/710/9246/6775/5696/3383/3433/4599/3659/9636/3695/8651/5743/3075/26053/567/629/2643/5699/9021/3434/942/12…
TCGA GBPs score high	HALLMARK_MYC_TARGETS_V1	-0.486577	196	-1.99989	3.21e-09	2.01e-08	1.18e-08	7142	tags=68%, list=39%, signal=42%	4085/23450/1977/6432/9377/55651/7298/1964/9136/2079/10728/991/4174/3183/8318/7965/10213/1017/8669/5250/4176/6427/2739/1982/28973/6150/10907/6426/220988/7419/5984/6742/5634/5902/7027/6418/9184/10987/6629/7514/8886/26156/3838/6634/51491/6950/23016/4171/11260/1665/11137/26121/7332/52/4175/3475/5036/10856/6428/7324/2547/8894/22948/3192/9221/6146/3837/9188/65005/8761/6627/328/5245/6599/6732/7531/3068/…
TCGA GBPs score high	HALLMARK_MYC_TARGETS_V2	-0.464728	58	-1.60885	0.0044102	0.0129712	0.00764617	5759	tags=72%, list=32%, signal=50%	79050/27340/83743/3099/92856/8886/56342/51491/29078/2193/10196/5036/6832/23481/9221/4839/79077/56915/5245/9238/80324/26354/6949/7374/4173/10199/5347/10514/23160/3336/1019/3329/6573/705/11335/23223/79711/23082/10528/4869/4609/3177
TCGA GBPs score high	HALLMARK_TNFA_SIGNALING_VIA_NFKB	0.606818	199	1.95583	1e-10	8.33e-10	4.91e-10	4965	tags=60%, list=27%, signal=44%	6373/3627/3569/3593/6372/6352/7124/969/3575/2920/941/50486/330/10135/6648/2150/2921/9242/6351/7097/1959/3553/597/6347/2919/1437/5341/2354/4973/3383/3433/3659/3914/5743/5271/2643/5054/8942/9021/960/1827/3604/3606/25816/5142/1880/374/3624/64135/6890/8013/6446/1960/5734/467/2114/11182/80149/7130/2353/1647/1844/80176/1026/1958/687/1906/8613/2669/602/1435/1843/3601/4792/6364/8553/10611/127544/4929/515…
TCGA GBPs score high	HALLMARK_WNT_BETA_CATENIN_SIGNALING	-0.429401	42	-1.40753	0.0628405	0.13661	0.0805279	3325	tags=43%, list=18%, signal=35%	6502/7157/3714/3066/1454/182/5727/1856/4609/2648/79885/7475/8325/85407/8313/51176/27121/22943
TCGA GBPs score high	KEGG cell cycle	-0.158575	46	-0.632767	0.966102	1	0.739227	4979	tags=98%, list=71%, signal=29%	1029/1647/10912/1026/5934/10459/8555/4616/994/1030/8556/4193/1027/902/4087/7532/9184/8881/5001/3065/7533/9978/5000/5885/25/7531/51434/29945/4173/6502/7157/1871/64682/9126/1019/10971/3066/4999/4172/7534/4088/1111/1022/1028/1021
TCGA GBPs score high	KEGG chemokine signalling pathway	0.500288	110	1.81896	1.55983e-05	0.000178513	0.000131962	2656	tags=70%, list=38%, signal=44%	10563/2792/1237/6370/6373/6356/3627/5197/6357/6363/2829/6372/4283/6846/6360/1233/10663/6354/6352/643/3702/729230/399694/2833/1234/6367/2920/3576/6361/2921/6351/6368/6375/6366/1230/1236/107/6347/2919/3577/3579/5579/1794/653361/6355/23533/6362/6348/5880/7409/9560/5294/5293/3055/5330/3718/5881/2268/7454/2793/2185/6772/6359/8517/7074/5590/5336/8503/7852/3717/115/4792/55970/6773/5567/6358/54331
TCGA GBPs score high	KEGG JAK-STAT signaling pathway	0.490693	72	1.70077	0.000616567	0.00462455	0.00341859	2683	tags=69%, list=38%, signal=43%	3458/1950/85480/3569/50604/3593/282618/3581/3586/3596/3558/50615/3600/3560/3575/163702/2690/3561/3594/3559/59067/6775/5008/11009/8651/9021/1439/5293/316/3574/3718/58985/3587/1438/1026/1154/6772/596/3595/3566/8503/3717/3601/1956/53833/10379/51561/6773/7066/1441
TCGA GBPs score high	KEGG NF-kappa B signaling pathway	0.497437	66	1.70617	0.000894045	0.00580231	0.00428922	2524	tags=64%, list=36%, signal=41%	6357/6363/7124/3929/958/2920/959/8740/4049/3932/330/3576/929/2921/6351/7535/3553/597/6366/2919/5588/3383/5579/5743/23643/7099/10673/9560/695/9020/115650/84433/1647/10912/596/8517/29760/27040/5336/8792/6850/4792
TCGA GBPs score high	KEGG notch signaling pathway	-0.188022	24	-0.641402	0.96	1	0.739227	1729	tags=33%, list=25%, signal=25%	7088/3066/182/1856/2648/196403/1488/10683
TCGA GBPs score high	KEGG wnt signaling pathway	-0.392696	58	-1.69313	0.00333126	0.0190622	0.0140913	644	tags=22%, list=9%, signal=21%	4919/8313/51176/57216/25805/343637/5582/22943/8549/6425/8326/1501/11197
TCGA GBPs score low	HALLMARK_E2F_TARGETS	0.324934	198	1.32981	0.00822217	0.0205554	0.0116841	5984	tags=45%, list=33%, signal=31%	10212/4605/3159/4609/9212/10528/4673/29127/4830/23468/983/1111/4172/84316/4999/332/993/1019/9126/6628/1434/79075/3609/146909/57405/5347/29089/29028/5901/7157/9133/4173/83461/7374/4288/55646/1164/9319/203068/23594/55723/9787/9918/9238/701/6117/4436/6790/51155/79077/3930/3070/5424/10527/79019/11340/5885/9221/1033/2547/1163/51747/4361/5036/5558/9833/4175/9232/7153/27338/4171/29893/2146/3838/10248/55…
TCGA GBPs score low	HALLMARK_G2M_CHECKPOINT	0.298337	194	1.22008	0.045426	0.0987521	0.0561328	5942	tags=46%, list=33%, signal=32%	3226/6541/10212/4605/3159/7371/11065/4609/9212/29127/1063/983/1111/1058/4088/4172/332/9585/56992/7040/993/1019/3799/9462/3609/10024/5347/1871/4691/10951/30000/5976/9133/4212/6632/3832/4288/4082/1164/23594/6599/4751/7468/25/1841/8899/1736/6790/51155/3837/3930/5885/9221/1033/3192/1163/7272/1946/5558/9156/10926/4175/9232/7153/27338/1432/22974/9493/4171/990/2146/81539/699/9055/3838/5048/5001/3619/899…
TCGA GBPs score low	HALLMARK_IL2_STAT5_SIGNALING	-0.471665	197	-1.51679	0.00126438	0.00421461	0.00239567	3872	tags=38%, list=21%, signal=30%	8835/8600/4616/84230/10410/4050/152007/6095/28996/254013/8728/1522/130589/84525/8553/5583/2012/10538/9249/3566/1435/7074/2323/975/596/64116/760/5045/1154/2184/8784/825/6402/6004/7052/3587/3664/5359/3394/51284/10875/6403/3604/943/960/399/942/9173/8651/7133/6335/962/8477/126669/22807/158219/1437/8743/3559/2151/3662/5732/8530/3560/5243/1493/8809/3596/3586/8320/115361/1233/462/29851/3627
TCGA GBPs score low	HALLMARK_IL6_JAK_STAT3_SIGNALING	-0.635411	87	-1.89269	1.44e-06	6.56e-06	3.73e-06	3908	tags=55%, list=22%, signal=44%	928/9180/4050/3953/1441/6773/10379/3601/3566/1435/6772/3162/1438/5196/355/3676/3574/10148/1439/83729/960/9021/3690/23533/8651/7133/3659/1437/2919/3559/1230/3553/3594/3561/7097/2921/929/952/7124/8809/6354/3581/4283/3569/3627/6373/5320/10563
TCGA GBPs score low	HALLMARK_INFLAMMATORY_RESPONSE	-0.675452	199	-2.17221	1e-10	8.33e-10	4.74e-10	3550	tags=59%, list=20%, signal=48%	6869/23166/10316/5739/1441/3696/9034/1318/3665/6364/1902/1317/4792/3601/3249/3566/9111/1435/5029/4210/6369/6892/2069/1906/7076/1026/166929/7130/2769/728/6402/6004/5734/3587/7096/255488/27074/5724/10148/3624/1880/2811/5142/4481/719/2015/3606/3937/3604/5099/1240/3690/29933/8671/114548/5054/2643/23533/6506/6542/7133/3037/3659/962/64127/5996/3383/5008/4973/10630/6347/8743/8519/1536/1440/1236/3553/641…
TCGA GBPs score low	HALLMARK_INTERFERON_ALPHA_RESPONSE	-0.710566	95	-2.1407	1e-10	8.33e-10	4.74e-10	3822	tags=69%, list=21%, signal=55%	3660/83666/10410/3669/55281/5721/3431/54625/6773/9034/10379/85363/5720/3665/9830/3566/9111/1435/3430/85441/2634/116071/51056/6402/11274/79132/3574/6890/27074/64135/5359/6737/135112/54809/4938/567/7318/9636/3659/4599/3107/3433/5696/9246/8519/64108/55008/10964/219285/3437/91543/5698/972/55601/716/129607/834/3600/684/94240/10561/8638/115361/3627/3429/6373
TCGA GBPs score low	HALLMARK_INTERFERON_GAMMA_RESPONSE	-0.705292	198	-2.26694	1e-10	8.33e-10	4.74e-10	4432	tags=74%, list=24%, signal=56%	25939/3959/6774/10628/57169/5690/4061/196410/10791/837/64761/9934/11054/7127/23586/9961/3660/10410/3669/840/5721/3431/7128/54625/6773/10379/5720/3665/4792/3601/4600/3717/9830/3566/9111/6892/6772/3430/85441/1026/116071/7130/57674/51056/355/3587/11274/79132/10068/3574/6890/51015/64135/5359/6737/3394/5321/10875/6403/5142/3105/1439/7903/4940/317649/3135/3937/84166/1240/942/3434/9021/5699/2643/629/567…
TCGA GBPs score low	HALLMARK_MYC_TARGETS_V1	0.486577	196	1.98348	4.42e-09	2.76e-08	1.57e-08	7141	tags=68%, list=39%, signal=42%	6175/6204/6188/1933/6193/3615/26986/6141/2091/6194/790/9045/4609/10399/4869/6128/6187/10155/10528/4673/4830/3326/8664/3178/57819/7203/11335/6633/10054/4999/3066/6741/3329/10971/1019/3336/6637/708/3608/10575/6164/10576/5901/6632/10574/4173/5496/5478/6626/51020/8662/22916/56910/51690/26354/1973/3068/7531/6732/6599/5245/328/6627/8761/65005/9188/3837/6146/9221/3192/22948/8894/2547/7324/6428/10856/503…
TCGA GBPs score low	HALLMARK_MYC_TARGETS_V2	0.464728	58	1.61457	0.0061018	0.0179465	0.0102011	5758	tags=72%, list=32%, signal=50%	3177/4609/4869/10528/23082/79711/23223/11335/705/6573/3329/1019/3336/23160/10514/5347/10199/4173/7374/6949/26354/80324/9238/5245/56915/79077/4839/9221/23481/6832/5036/10196/2193/29078/51491/56342/8886/92856/3099/83743/27340/79050
TCGA GBPs score low	HALLMARK_TNFA_SIGNALING_VIA_NFKB	-0.606818	199	-1.95148	1e-10	8.33e-10	4.74e-10	4966	tags=60%, list=27%, signal=44%	5791/6776/9314/4783/9308/3976/8878/388/11080/6303/3725/2683/9516/5971/4794/6515/7071/5806/6385/3572/1847/7185/7127/23586/5329/51278/10957/5328/3371/10221/3164/4616/3398/3726/7128/7538/5187/10318/1051/9034/51561/4929/127544/10611/8553/6364/4792/3601/1843/1435/602/2669/8613/1906/687/1958/1026/80176/1844/1647/2353/7130/80149/11182/2114/467/5734/1960/6446/8013/6890/64135/3624/374/1880/5142/25816/3606…
TCGA GBPs score low	HALLMARK_WNT_BETA_CATENIN	0.429401	42	1.3937	0.038462	0.0874136	0.0496877	3324	tags=43%, list=18%, signal=35%	22943/27121/51176/8313/85407/8325/7475/79885/2648/4609/1856/5727/182/1454/3066/3714/7157/6502
TCGA GBPs score low	KEGG cell cycle	0.158575	46	0.642649	0.956284	1	0.752853	4978	tags=98%, list=71%, signal=29%	1021/1028/1022/1111/4088/7534/4172/4999/3066/10971/1019/9126/64682/1871/7157/6502/4173/29945/51434/7531/25/5885/5000/9978/7533/3065/5001/8881/9184/7532/4087/902/1027/4193/8556/1030/994/4616/8555/10459/5934/1026/10912/1647/1029
TCGA GBPs score low	KEGG chemokine signaling pathway	-0.500288	110	-1.79745	3.27679e-05	0.000326622	0.000245899	2657	tags=70%, list=38%, signal=44%	54331/6358/5567/6773/55970/4792/115/3717/7852/8503/5336/5590/7074/8517/6359/6772/2185/2793/7454/2268/5881/3718/5330/3055/5293/5294/9560/7409/5880/6348/6362/23533/6355/653361/1794/5579/3579/3577/2919/6347/107/1236/1230/6366/6375/6368/6351/2921/6361/3576/2920/6367/1234/2833/399694/729230/3702/643/6352/6354/10663/1233/6360/6846/4283/6372/2829/6363/6357/5197/3627/6356/6373/6370/1237/2792/10563
TCGA GBPs score low	KEGG JAK-STAT signaling pathway	-0.490693	72	-1.66613	0.00122772	0.00774218	0.00582872	2684	tags=69%, list=38%, signal=43%	1441/7066/6773/51561/10379/53833/1956/3601/3717/8503/3566/3595/596/6772/1154/1026/1438/3587/58985/3718/3574/316/5293/1439/9021/8651/11009/5008/6775/59067/3559/3594/3561/2690/163702/3575/3560/3600/50615/3558/3596/3586/3581/282618/3593/50604/3569/85480/1950/3458
TCGA GBPs score low	KEGG NF-kappa B signaling pathway	-0.497437	66	-1.6796	0.00122628	0.00774218	0.00582872	2525	tags=64%, list=36%, signal=41%	4792/6850/8792/5336/27040/29760/8517/596/10912/1647/84433/115650/9020/695/9560/10673/7099/23643/5743/5579/3383/5588/2919/6366/597/3553/7535/6351/2921/929/3576/330/3932/4049/8740/959/2920/958/3929/7124/6363/6357
TCGA GBPs score low	KEGG notch signaling pathway	0.188022	24	0.637015	0.925926	1	0.752853	1728	tags=33%, list=25%, signal=25%	10683/1488/196403/2648/1856/182/3066/7088
TCGA GBPs score low	KEGG wnt signaling pathway	0.392696	58	1.64699	0.00389366	0.0211077	0.015891	643	tags=22%, list=9%, signal=21%	11197/1501/8326/6425/8549/22943/5582/343637/25805/57216/51176/8313/4919
CHCC GBPs score high	HALLMARK_E2F_TARGETS	-0.480142	109	-2.13136	7.21e-08	5.04e-07	2.82e-07	2226	tags=62%, list=35%, signal=41%	9183/6426/79077/81611/5631/1019/5885/8243/3925/9125/51155/51747/84844/5901/11051/4673/3609/56655/23047/5347/6427/5036/9972/5411/8726/10606/23165/5424/57122/10274/55646/7283/23468/5111/10528/9126/7374/6628/5591/3838/1434/10051/4288/4085/9221/4436/2547/6749/9238/4171/4176/7514/5982/4175/6241/4174/5983/4173/4172/10212/3978/5902/3930/4830/5981/24137/29028/7153
CHCC GBPs score high	HALLMARK_G2M_CHECKPOINT	-0.396732	96	-1.74404	0.000391335	0.00112797	0.000630013	2054	tags=53%, list=32%, signal=37%	4088/5885/8243/3925/10762/9184/51155/3609/23047/25/5347/7371/6427/91746/4928/8451/3799/4331/8899/3192/6558/546/10274/6599/5887/5976/10592/9055/30000/6632/3838/10051/1841/4288/4085/9221/4691/4171/5001/11104/7514/3980/4175/4174/4172/10951/10212/3930/24137/7153/6713
CHCC GBPs score high	HALLMARK_IL2_STAT5_SIGNALING	0.414557	72	1.40002	0.0583756	0.118025	0.0659218	863	tags=29%, list=14%, signal=25%	115361/960/10875/79971/152007/5359/822/158219/1291/5243/975/6515/6510/5621/3685/5269/10924/9261/1522/196/2983
CHCC GBPs score high	HALLMARK_IL6_JAK_STAT3_SIGNALING	0.671116	28	1.9162	0.000330268	0.00101144	0.000564932	1374	tags=57%, list=22%, signal=45%	952/960/929/6772/355/3162/83729/3676/7040/10379/6774/867/3690/3572/2885/3953
CHCC GBPs score high	HALLMARK_INFLAMMATORY_RESPONSE	0.618582	46	1.92746	6.53e-05	0.000246271	0.000137552	853	tags=48%, list=13%, signal=42%	1536/3606/3937/3383/958/10135/929/4481/5791/6892/7076/8685/684/23166/7098/4067/9111/6717/2773/8671/196/366
CHCC GBPs score high	HALLMARK_INTERFERON_ALPHA_RESPONSE	0.751659	60	2.46197	1e-10	1.23e-09	6.84e-10	816	tags=58%, list=13%, signal=51%	115361/2634/972/567/6890/834/3669/5698/3437/54809/5696/9636/5359/3433/8638/10544/4938/55601/51056/6737/129607/4599/64135/3431/684/135112/7318/9111/961/5720/54625/5721/10628/10379/3430
CHCC GBPs score high	HALLMARK_INTERFERON_GAMMA_RESPONSE	0.772409	109	2.75559	1e-10	1.23e-09	6.84e-10	819	tags=59%, list=13%, signal=52%	115361/3108/6648/972/3106/952/567/3001/6890/3117/3937/3383/5699/10875/4502/4939/834/9961/958/3669/5698/10135/3437/5321/6772/5696/9636/5359/355/3434/4600/3433/8638/6892/25939/55601/51056/6737/7127/5777/129607/4599/64135/7378/3431/684/5214/5371/4940/23586/629/837/9111/6717/5720/54625/5721/710/10628/10379/84888/57674/3430/256586
CHCC GBPs score high	HALLMARK_MYC_TARGETS_V1	-0.441189	181	-2.09028	1.2e-09	1.18e-08	6.59e-09	2372	tags=55%, list=37%, signal=35%	10399/8664/23435/6637/7555/8669/51491/11260/6629/6426/6432/1019/10921/6950/6626/7332/6418/8662/10907/1933/55651/9184/5901/54107/5093/4673/10856/6627/5245/10574/5496/10728/23450/9136/6427/4869/5036/22948/26156/3178/6634/65005/10575/6732/4686/6741/3068/5690/3326/10576/3192/26354/6428/56910/7411/220988/7203/6633/3183/1017/6599/3329/5887/328/5111/10528/26121/11335/52/821/51690/6632/3838/2091/4085/888…
CHCC GBPs score high	HALLMARK_MYC_TARGETS_V2	-0.604461	51	-2.32041	4.23e-07	2.49e-06	1.39e-06	2028	tags=88%, list=32%, signal=61%	705/51491/79077/1019/51388/27340/54663/10171/92856/56342/29078/5245/5347/9136/4869/5036/23481/64216/10199/26354/23223/2193/10244/3329/83743/10196/10528/23160/7374/11335/4839/6949/8886/79050/9221/6652/80324/6832/81887/9238/79711/3336/4174/4173/27346
CHCC GBPs score high	HALLMARK_TNFA_SIGNALING_VIA_NFKB	0.681542	46	2.12364	4.58e-07	2.49e-06	1.39e-06	754	tags=46%, list=12%, signal=41%	6648/3606/6890/25816/3383/960/5341/10135/8878/3433/5791/3371/5271/7127/8942/64135/6515/23586/1051/10611/11080
CHCC GBPs score high	HALLMARK_WNT_BETA_CATENIN_SIGNALING	-0.526293	10	-1.31458	0.155294	0.230588	0.128793	1850	tags=80%, list=29%, signal=57%	1856/9612/8650/3066/2770/23385/8325/1499
CHCC GBPs score high	KEGG cell cycle	-0.456331	58	-1.84531	0.000779861	0.00356672	0.00208848	2152	tags=60%, list=34%, signal=40%	8881/1019/4088/5885/2033/8243/4087/1022/9184/51434/25/5347/5000/51433/10274/1017/246184/64682/5111/9126/8697/5591/29882/4085/29945/4171/10971/23595/5001/4176/4175/4174/4173/4172/2810
CHCC GBPs score high	KEGG chemokine signalling pathway	0.576997	82	2.00542	1.95922e-06	1.89097e-05	1.10725e-05	963	tags=34%, list=15%, signal=29%	7454/5579/653361/7409/1794/3055/5293/5330/6772/2185/54331/5567/2771/59345/9844/55970/4067/57580/409/5336/2773/2870/2790/3551/8517/5580/5473/6774
CHCC GBPs score high	KEGG JAK-STAT signaling pathway	0.559467	34	1.70076	0.00691572	0.0217251	0.0127211	1381	tags=41%, list=22%, signal=32%	5293/6772/5777/316/10379/3716/6774/2273/6776/3572/5159/2885/3953/5295
CHCC GBPs score high	KEGG NF-kappa B signaling pathway	0.603325	43	1.90697	0.000306651	0.00158948	0.000930714	1082	tags=40%, list=17%, signal=33%	5579/3383/7535/958/6850/695/929/3929/23586/4067/5336/8717/1540/3551/8517/472/8915
CHCC GBPs score high	KEGG notch signaling pathway	-0.321323	15	-0.900644	0.606648	0.70662	0.41376	2854	tags=60%, list=45%, signal=33%	3065/3066/22938/1387/2033/1487/23385/7088/51107
CHCC GBPs score high	KEGG wnt signaling pathway	0.326936	43	1.03337	0.412894	0.525139	0.307494	303	tags=7%, list=5%, signal=7%	5579/5330/5567
CHCC GBPs score low	HALLMARK_E2F_TARGETS	0.480142	109	2.06461	8.23e-08	5.76e-07	2.85e-07	2225	tags=62%, list=35%, signal=41%	7153/29028/24137/5981/4830/3930/5902/3978/10212/4172/4173/5983/4174/6241/4175/5982/7514/4176/4171/9238/6749/2547/4436/9221/4085/4288/10051/1434/3838/5591/6628/7374/9126/10528/5111/23468/7283/55646/10274/57122/5424/23165/10606/8726/5411/9972/5036/6427/5347/23047/56655/3609/4673/11051/5901/84844/51747/51155/9125/3925/8243/5885/1019/5631/81611/79077/6426/9183
CHCC GBPs score low	HALLMARK_G2M_CHECKPOINT	0.396732	96	1.67668	0.000271456	0.000782433	0.000386594	2053	tags=53%, list=32%, signal=37%	6713/7153/24137/3930/10212/10951/4172/4174/4175/3980/7514/11104/5001/4171/4691/9221/4085/4288/1841/10051/3838/6632/30000/9055/10592/5976/5887/6599/10274/546/6558/3192/8899/4331/3799/8451/4928/91746/6427/7371/5347/25/23047/3609/51155/9184/10762/3925/8243/5885/4088
CHCC GBPs score low	HALLMARK_IL2_STAT5_SIGNALING	-0.414557	72	-1.4208	0.0327654	0.066896	0.0330528	864	tags=29%, list=14%, signal=25%	2983/196/1522/9261/10924/5269/3685/5621/6510/6515/975/5243/1291/158219/822/5359/152007/79971/10875/960/115361
CHCC GBPs score low	HALLMARK_IL6_JAK_STAT3_SIGNALING	-0.671116	28	-1.9374	0.000220793	0.000711636	0.000351614	1375	tags=57%, list=22%, signal=45%	3953/2885/3572/3690/867/6774/10379/7040/3676/83729/3162/355/6772/929/960/952
CHCC GBPs score low	HALLMARK_INFLAMMATORY_RESPONSE	-0.618582	46	-1.98555	3.31e-05	0.000124692	6.16e-05	854	tags=48%, list=13%, signal=42%	366/196/8671/2773/6717/9111/4067/7098/23166/684/8685/7076/6892/5791/4481/929/10135/958/3383/3937/3606/1536
CHCC GBPs score low	HALLMARK_INTERFERON_ALPHA_RESPONSE	-0.751659	60	-2.50808	1e-10	1.23e-09	6.05e-10	817	tags=58%, list=13%, signal=51%	3430/10379/10628/5721/54625/5720/961/9111/7318/135112/684/3431/64135/4599/129607/6737/51056/55601/4938/10544/8638/3433/5359/9636/5696/54809/3437/5698/3669/834/6890/567/972/2634/115361
CHCC GBPs score low	HALLMARK_INTERFERON_GAMMA_RESPONSE	-0.772409	109	-2.79332	1e-10	1.23e-09	6.05e-10	820	tags=59%, list=13%, signal=52%	256586/3430/57674/84888/10379/10628/710/5721/54625/5720/6717/9111/837/629/23586/4940/5371/5214/684/3431/7378/64135/4599/129607/5777/7127/6737/51056/55601/25939/6892/8638/3433/4600/3434/355/5359/9636/5696/6772/5321/3437/10135/5698/3669/958/9961/834/4939/4502/10875/5699/3383/3937/3117/6890/3001/567/952/3106/972/6648/3108/115361
CHCC GBPs score low	HALLMARK_MYC_TARGETS_V1	0.441189	181	2.09137	1.19e-09	1.17e-08	5.79e-09	2371	tags=55%, list=37%, signal=35%	10155/4830/5902/790/28973/2739/3615/4173/4174/4175/5984/7514/4176/3336/10054/10971/4171/9188/2547/6150/6240/10935/9221/8886/4085/2091/3838/6632/51690/821/52/11335/26121/10528/5111/328/5887/3329/6599/1017/3183/6633/7203/220988/7411/56910/6428/26354/3192/10576/3326/5690/3068/6741/4686/6732/10575/65005/6634/3178/26156/22948/5036/4869/6427/9136/23450/10728/5496/10574/5245/6627/10856/4673/5093/54107/5…
CHCC GBPs score low	HALLMARK_MYC_TARGETS_V2	0.604461	51	2.26771	2.75e-07	1.5e-06	7.41e-07	2027	tags=80%, list=32%, signal=55%	27346/4173/4174/3336/79711/9238/81887/6832/80324/6652/9221/79050/8886/6949/4839/11335/7374/23160/10528/10196/83743/3329/10244/2193/23223/26354/10199/64216/23481/5036/4869/9136/5347/5245/29078/56342/92856/10171/54663/27340/51388
CHCC GBPs score low	HALLMARK_TNFA_SIGNALING_VIA_NFKB	-0.681542	46	-2.18764	1.24e-07	7.61e-07	3.76e-07	755	tags=46%, list=12%, signal=41%	11080/10611/1051/23586/6515/64135/8942/7127/5271/3371/5791/3433/8878/10135/5341/960/3383/25816/6890/3606/6648
CHCC GBPs score low	HALLMARK_WNT_BETA_CATENIN	0.526293	10	1.26224	0.185882	0.254596	0.125794	1849	tags=40%, list=29%, signal=28%	1499/8325/23385/2770
CHCC GBPs score low	KEGG cell cycle	0.456331	58	1.79344	0.000777708	0.00331325	0.00191764	2151	tags=60%, list=34%, signal=40%	2810/4172/4173/4174/4175/4176/5001/23595/10971/4171/29945/4085/29882/5591/8697/9126/5111/64682/246184/1017/10274/51433/5000/5347/25/51434/9184/1022/4087/8243/2033/5885/4088/1019/8881
CHCC GBPs score low	KEGG chemokine signalling pathway	-0.576997	82	-1.98396	1.55823e-06	1.46852e-05	8.49945e-06	964	tags=34%, list=15%, signal=29%	6774/5473/5580/8517/3551/2790/2870/2773/5336/409/57580/4067/55970/9844/59345/2771/5567/54331/2185/6772/5330/5293/3055/1794/7409/653361/5579/7454
CHCC GBPs score low	KEGG JAK-STAT signaling pathway	-0.559467	34	-1.66342	0.00444527	0.0142524	0.00824896	1382	tags=41%, list=22%, signal=32%	5295/3953/2885/5159/3572/6776/2273/6774/3716/10379/316/5777/6772/5293
CHCC GBPs score low	KEGG NF-kappa B signaling pathway	-0.603325	43	-1.88077	0.000187101	0.000986243	0.000570816	1083	tags=44%, list=17%, signal=37%	4790/7128/8915/472/8517/3551/1540/8717/5336/4067/23586/3929/929/695/6850/958/7535/3383/5579
CHCC GBPs score low	KEGG notch signaling pathway	0.321323	15	0.914893	0.585052	0.686608	0.397394	2853	tags=60%, list=45%, signal=33%	51107/7088/23385/1487/2033/1387/22938/3066/3065
CHCC GBPs score low	KEGG wnt signaling pathway	-0.326936	43	-1.01917	0.446381	0.568952	0.329297	304	tags=7%, list=5%, signal=7%	5567/5330/5579
GSE76427 GBPs score high	HALLMARK_E2F_TARGETS	0.499441	199	1.59312	0.000339934	0.00113311	0.000477101	4248	tags=41%, list=20%, signal=33%	4683/1033/1164/203068/4173/994/6119/5591/4085/3015/10797/3925/56655/9232/1633/204/5631/6118/9125/27338/7037/4172/55646/9133/83461/5902/10460/5885/29089/2547/9787/51155/6470/1019/6628/5901/29028/9833/11051/79019/79077/55635/9319/4830/7913/23165/146909/84296/3148/54962/1062/3161/11004/9212/7884/4001/57122/1786/10733/5395/24137/10248/3184/23468/64858/7083/10549/701/7283/9972/7153/7465/55143/6241/298…
GSE76427 GBPs score high	HALLMARK_G2M_CHECKPOINT	0.385417	199	1.22616	0.103405	0.147721	0.0684182	3421	tags=27%, list=16%, signal=23%	6558/6713/4082/1033/1164/8140/994/26255/602/1810/81539/4085/1841/3015/8318/3312/3925/9232/22974/6118/8317/27338/8819/4172/9133/3091/10460/51203/5885/699/890/10403/51155/1019/3837/11065/1870/1062/3161/11004/9212/262/10772/9055/1058/4001/7090/26271/10733/24137/3184/7272/51776/8438
GSE76427 GBPs score high	HALLMARK_IL2_STAT5_SIGNALING	0.623632	199	1.98926	2.38516e-09	1.32509e-08	5.57931e-09	2115	tags=33%, list=10%, signal=30%	3627/115361/962/6696/152007/10875/3560/3394/8743/6515/1493/760/8320/3685/7133/9308/3587/10538/8530/894/5583/4050/4907/6510/5243/6402/27242/51284/5621/650/29851/1690/23208/8651/28960/3566/2184/123/896/975/2012/822/8477/5732/1291/1522/130589/2323/3459/2879/5359/55509/4860/9910/23075/23764/307/8553/8829/8809/6335/7494/5045/6403/56990/3559
GSE76427 GBPs score high	HALLMARK_IL6_JAK_STAT3_SIGNALING	0.720475	86	2.08089	2.45256e-08	1.0219e-07	4.30273e-08	3050	tags=49%, list=15%, signal=42%	4283/3627/6772/3659/2919/10563/952/7133/51330/6373/3162/4050/10148/27242/1230/8651/3566/3601/929/3569/10379/3725/3553/9021/3459/1438/5770/928/8809/3574/3559/9180/6774/4055/4615/56034/7132/83729/3561/94/867/960
GSE76427 GBPs score high	HALLMARK_INFLAMMATORY_RESPONSE	0.726231	200	2.31595	1e-10	6.25e-10	2.63158e-10	2694	tags=48%, list=13%, signal=42%	4283/3627/6352/5996/3576/962/1880/2014/7076/6347/5054/3659/10507/3560/8743/558/6364/4061/6372/1536/5734/3575/1236/7133/10663/3587/10135/8519/8767/6373/6892/10125/10148/5329/3383/2769/6402/4067/2357/255488/728/719/8685/3566/3600/969/5724/3601/684/187/929/6504/6401/7096/958/3569/9111/5732/23166/970/3553/64127/10886/1318/7130/4792/3091/8671/1839/1604/8807/23601/8809/1240/5008/488/2152/2773/391/5142/…
GSE76427 GBPs score high	HALLMARK_INTERFERON_ALPHA_RESPONSE	0.818354	97	2.41953	1e-10	6.25e-10	2.63158e-10	2441	tags=61%, list=12%, signal=54%	3627/972/115361/6890/3107/10437/2634/3659/94240/4061/5696/567/3669/10561/9246/9636/8519/8767/6373/54809/135112/7453/10964/51056/5721/5698/3959/64135/6402/219285/716/3433/5684/3566/3600/4938/8638/55601/684/961/10544/9111/10379/83666/116071/5359/85363/55603/55281/6737/55008/3437/3574/10161/54625/3431/91543/10906/64108
GSE76427 GBPs score high	HALLMARK_INTERFERON_GAMMA_RESPONSE	0.81497	199	2.59959	1e-10	6.25e-10	2.63158e-10	1603	tags=52%, list=8%, signal=49%	4283/3627/6352/3117/3108/972/3123/115361/3001/3106/6890/10437/6347/6772/3659/10875/94240/3560/3394/8743/715/4061/4939/5696/3135/952/5699/3105/567/3669/6775/5214/10561/3587/837/9246/10135/9636/8767/6373/7412/6892/7453/10964/51056/3620/5721/5698/3959/3383/5690/4940/64135/256586/2357/4600/710/219285/7128/9961/8651/716/3433/4261/5684/3566/3600/81030/969/6648/8869/8638/3695/55601/84888/3601/684/57162/…
GSE76427 GBPs score high	HALLMARK_MYC_TARGETS_V1	0.470787	197	1.50199	0.00318456	0.00884601	0.00372463	3789	tags=40%, list=18%, signal=33%	5690/6146/4173/3251/6723/7555/4085/6629/10213/26986/821/3015/8318/1537/6627/4706/51020/3326/10574/5704/1478/1665/5682/5685/5984/5902/26156/10987/5478/5687/6742/5706/2547/7284/890/3939/7298/1019/51690/5901/9377/3837/6059/10576/6187/7411/10935/7416/5713/4830/7913/1207/11260/57819/22916/6128/3735/1176/6637/5691/3376/6732/9188/8669/3184/5707/4869/2058/6950/10549/1982/51491/10236/328/8886/55651/28973/…
GSE76427 GBPs score high	HALLMARK_MYC_TARGETS_V2	0.283955	56	0.776759	0.836167	0.860585	0.398587	4000	tags=30%, list=19%, signal=25%	4173/6723/51154/1844/1019/51388/79077/9064/29078/10733/4869/51491/27346/8886/4839/705/4174
GSE76427 GBPs score high	HALLMARK_TNFA_SIGNALING_VIA_NFKB	0.690052	200	2.20058	1e-10	6.25e-10	2.63158e-10	2628	tags=46%, list=13%, signal=40%	3627/6352/5341/6890/1880/6347/5054/3659/2919/8870/6364/6515/6372/11182/8942/5734/3575/9242/2353/9308/1847/10135/330/8767/6373/3491/2920/9516/4082/1959/5329/55332/3383/5328/64135/3371/9334/650/10221/7128/80149/1958/3433/602/6776/969/6648/6446/3601/51278/4794/5271/2526/10365/3569/9314/3725/3553/10938/1844/80176/8878/9021/694/1827/7130/7127/1052/4792/4170/23764/1839/8553/8303/11080/2152/2669/3726/12…
GSE76427 GBPs score high	HALLMARK_WNT_BETA_CATENIN_SIGNALING	-0.584517	42	-1.69495	0.00284821	0.0083771	0.0035272	3312	tags=36%, list=16%, signal=30%	10014/8325/1499/7157/4855/1856/2770/5664/6502/23385/2648/8313/22943/23462/27121
GSE76427 GBPs score high	KEGG cell cycle	0.414598	125	1.26378	0.0990237	0.223472	0.147197	4457	tags=41%, list=21%, signal=32%	2810/894/10459/4173/994/896/5591/4085/1875/8318/9232/9978/25906/8317/7529/4172/9133/5885/699/890/1019/5934/9088/3065/902/7043/1870/25847/51434/10393/7709/7272/7533/10735/701/3066/7465/891/8881/4174/5925/1387/995/119504/23595/4609/1029/85417/7534/595/1647
GSE76427 GBPs score high	KEGG chemokine signalling pathway	0.696681	187	2.19966	1e-10	1.19286e-09	7.85714e-10	1672	tags=30%, list=8%, signal=28%	4283/3627/6352/5880/3576/6363/6347/414062/6772/1794/2919/10563/6364/6372/7454/7852/6366/1236/10663/9547/3055/6373/3702/6355/2920/2268/4067/5330/1230/6348/998/2782/2771/6374/653361/5294/2787/2833/7409/5293/5604/387/4893/2790/6362/4793/2792/54331/55970/109/6368/3717/4792/5058/57580/5579
GSE76427 GBPs score high	KEGG JAK-STAT signaling pathway	0.529572	161	1.65417	0.000285217	0.00138061	0.000909387	2380	tags=21%, list=11%, signal=19%	6772/3560/3575/6775/3587/894/3458/2056/8651/316/9466/5156/6776/3566/3600/3716/896/2475/3601/5293/3569/10379/3455/2273/9021/3459/1438/3717/4170/5008/3574/3559/9180/6774
GSE76427 GBPs score high	KEGG NF-kappa B signaling pathway	0.608585	100	1.80869	0.000108114	0.000573997	0.000378082	3067	tags=41%, list=15%, signal=35%	23643/3576/6363/2919/6850/3929/10673/6366/695/330/7412/2920/4050/3383/5328/4067/7128/929/958/3553/7099/4792/5579/5588/959/6387/5336/4049/4791/5971/148022/5743/4055/3932/27040/8717/4615/7132/4790/8915/51135
GSE76427 GBPs score high	KEGG notch signaling pathway	-0.362481	58	-1.10114	0.288089	0.473544	0.311916	4654	tags=36%, list=22%, signal=28%	9253/8850/7091/79816/171558/26508/23493/5986/6310/1487/1840/4855/1856/51107/5664/388585/7089/23385/2648/7088/23462
GSE76427 GBPs score high	KEGG wnt signaling pathway	-0.338476	164	-1.21725	0.0630302	0.158727	0.104551	2816	tags=24%, list=13%, signal=21%	5881/7157/818/283106/4040/11197/6934/27101/816/340419/23236/1856/51701/56998/4089/4088/23500/57680/85409/7855/7089/23002/9475/25805/8549/7473/6907/54894/8326/5176/84133/1501/4041/7088/5578/8313/22943/147111/27121
GSE76427 GBPs score low	HALLMARK_E2F_TARGETS	-0.499441	199	-1.59257	0.000185001	0.000616671	0.000285616	4249	tags=41%, list=20%, signal=33%	1029/4609/5983/23649/1434/5982/4174/29893/6241/55143/7465/7153/9972/7283/701/10549/7083/64858/23468/3184/10248/24137/5395/10733/1786/57122/4001/7884/9212/11004/3161/1062/54962/3148/84296/146909/23165/7913/4830/9319/55635/79077/79019/11051/9833/29028/5901/6628/1019/6470/51155/9787/2547/29089/5885/10460/5902/83461/9133/55646/4172/7037/27338/9125/6118/5631/204/1633/9232/56655/3925/10797/3015/4085/55…
GSE76427 GBPs score low	HALLMARK_G2M_CHECKPOINT	-0.385417	199	-1.22898	0.101412	0.14085	0.0652358	3422	tags=27%, list=16%, signal=23%	8438/51776/7272/3184/24137/10733/26271/7090/4001/1058/9055/10772/262/9212/11004/3161/1062/1870/11065/3837/1019/51155/10403/890/699/5885/51203/10460/3091/9133/4172/8819/27338/8317/6118/22974/9232/3925/3312/8318/3015/1841/4085/81539/1810/602/26255/994/8140/1164/1033/4082/6713/6558
GSE76427 GBPs score low	HALLMARK_IL2_STAT5_SIGNALING	-0.623632	199	-1.98858	1.03233e-09	5.73514e-09	2.65628e-09	2116	tags=33%, list=10%, signal=30%	3559/56990/6403/5045/7494/6335/8809/8829/8553/307/23764/23075/9910/4860/55509/5359/2879/3459/2323/130589/1522/1291/5732/8477/822/2012/975/896/123/2184/3566/28960/8651/23208/1690/29851/650/5621/51284/27242/6402/5243/6510/4907/4050/5583/894/8530/10538/3587/9308/7133/3685/8320/760/1493/6515/8743/3394/3560/10875/152007/6696/962/115361/3627
GSE76427 GBPs score low	HALLMARK_IL6_JAK_STAT3_SIGNALING	-0.720475	86	-2.09674	3.69331e-08	1.53888e-07	7.12744e-08	3051	tags=59%, list=15%, signal=51%	64109/3460/7097/3676/3597/2921/5292/7124/55540/960/867/94/3561/83729/7132/56034/4615/4055/6774/9180/3559/3574/8809/928/5770/1438/3459/9021/3553/3725/10379/3569/929/3601/3566/8651/1230/27242/10148/4050/3162/6373/51330/7133/952/10563/2919/3659/6772/3627/4283
GSE76427 GBPs score low	HALLMARK_INFLAMMATORY_RESPONSE	-0.726231	200	-2.31627	1e-10	6.25e-10	2.89474e-10	2695	tags=48%, list=13%, signal=42%	2015/27032/2643/11047/3932/6717/1317/1906/29933/64108/6367/6376/366/9180/4481/4049/5142/391/2773/2152/488/5008/1240/8809/23601/8807/1604/1839/8671/3091/4792/7130/1318/10886/64127/3553/970/23166/5732/9111/3569/958/7096/6401/6504/929/187/684/3601/5724/969/3600/3566/8685/719/728/255488/2357/4067/6402/2769/3383/5329/10148/10125/6892/6373/8767/8519/10135/3587/10663/7133/1236/3575/5734/1536/6372/4061/6…
GSE76427 GBPs score low	HALLMARK_INTERFERON_ALPHA_RESPONSE	-0.818354	97	-2.40198	1e-10	6.25e-10	2.89474e-10	2442	tags=61%, list=12%, signal=54%	64108/10906/91543/3431/54625/10161/3574/3437/55008/6737/55281/55603/85363/5359/116071/83666/10379/9111/10544/961/684/55601/8638/4938/3600/3566/5684/3433/716/219285/6402/64135/3959/5698/5721/51056/10964/7453/135112/54809/6373/8767/8519/9636/9246/10561/3669/567/5696/4061/94240/3659/2634/10437/3107/6890/115361/972/3627
GSE76427 GBPs score low	HALLMARK_INTERFERON_GAMMA_RESPONSE	-0.81497	199	-2.5987	1e-10	6.25e-10	2.89474e-10	1604	tags=52%, list=8%, signal=49%	3091/4792/3717/9688/4860/5770/7127/7130/54739/8673/80830/317649/5359/694/9021/116071/84159/3455/10379/10791/10797/57823/9111/2841/3569/958/57162/684/3601/84888/55601/3695/8638/8869/6648/969/81030/3600/3566/5684/4261/3433/716/8651/9961/7128/219285/710/4600/2357/256586/64135/4940/5690/3383/3959/5698/5721/3620/51056/10964/7453/6892/7412/6373/8767/9636/10135/9246/837/3587/10561/5214/6775/3669/567/310…
GSE76427 GBPs score low	HALLMARK_MYC_TARGETS_V1	-0.470787	197	-1.49871	0.00275134	0.00764261	0.00353973	3790	tags=43%, list=18%, signal=36%	5250/54107/6175/4174/2739/7419/5230/3066/28973/55651/8886/328/10236/51491/1982/10549/6950/2058/4869/5707/3184/8669/9188/6732/3376/5691/6637/1176/3735/6128/22916/57819/11260/1207/7913/4830/5713/7416/10935/7411/6187/10576/6059/3837/9377/5901/51690/1019/7298/3939/890/7284/2547/5706/6742/5687/5478/10987/26156/5902/5984/5685/5682/1665/1478/5704/10574/3326/51020/4706/6627/1537/8318/3015/821/26986/10213…
GSE76427 GBPs score low	HALLMARK_MYC_TARGETS_V2	-0.283955	56	-0.769455	0.840557	0.857712	0.397256	4001	tags=32%, list=19%, signal=26%	4609/4174/705/4839/8886/27346/51491/4869/10733/29078/9064/79077/51388/1019/1844/51154/6723/4173
GSE76427 GBPs score low	HALLMARK_TNFA_SIGNALING_VIA_NFKB	-0.690052	200	-2.20088	1e-10	6.25e-10	2.89474e-10	2629	tags=46%, list=13%, signal=40%	2643/941/10010/6385/1906/5743/7538/2354/5971/4791/7071/5142/127544/3726/2669/2152/11080/8303/8553/1839/23764/4170/4792/1052/7127/7130/1827/694/9021/8878/80176/1844/10938/3553/3725/9314/3569/10365/2526/5271/4794/51278/3601/6446/6648/969/6776/602/3433/1958/80149/7128/10221/650/9334/3371/64135/5328/3383/55332/5329/1959/4082/9516/2920/3491/6373/8767/330/10135/1847/9308/2353/9242/3575/5734/8942/11182/…
GSE76427 GBPs score low	HALLMARK_WNT_BETA_CATENIN	0.584517	42	1.7	0.00401906	0.0095692	0.00443205	3311	tags=36%, list=16%, signal=30%	27121/23462/22943/8313/2648/23385/6502/5664/2770/1856/4855/7157/1499/8325/10014
GSE76427 GBPs score low	KEGG cell cycle	-0.414598	125	-1.25858	0.110325	0.244031	0.165353	4458	tags=41%, list=21%, signal=32%	1647/595/7534/85417/1029/4609/23595/119504/995/1387/5925/4174/8881/891/7465/3066/701/10735/7533/7272/7709/10393/51434/25847/1870/7043/902/3065/9088/5934/1019/890/699/5885/9133/4172/7529/8317/25906/9978/9232/8318/1875/4085/5591/896/994/4173/10459/894/2810
GSE76427 GBPs score low	KEGG chemokine signalling pathway	-0.696681	187	-2.20946	1e-10	1.22255e-09	8.28388e-10	1673	tags=30%, list=8%, signal=28%	5579/57580/5058/4792/3717/6368/109/55970/54331/2792/4793/6362/2790/4893/387/5604/5293/7409/2833/2787/5294/653361/6374/2771/2782/998/6348/1230/5330/4067/2268/2920/6355/3702/6373/3055/9547/10663/1236/6366/7852/7454/6372/6364/10563/2919/1794/6772/414062/6347/6363/3576/5880/6352/3627/4283
GSE76427 GBPs score low	KEGG JAK-STAT signaling pathway	-0.529572	161	-1.65116	0.000329341	0.00150685	0.00102103	2381	tags=21%, list=11%, signal=19%	6774/9180/3559/3574/5008/4170/3717/1438/3459/9021/2273/3455/10379/3569/5293/3601/2475/896/3716/3600/3566/6776/5156/9466/316/8651/2056/3458/894/3587/6775/3575/3560/6772
GSE76427 GBPs score low	KEGG NF-kappa B signaling pathway	-0.608585	100	-1.80711	8.06614e-05	0.000427633	0.000289761	3068	tags=41%, list=15%, signal=35%	51135/8915/4790/7132/4615/8717/27040/3932/4055/5743/148022/5971/4791/4049/5336/6387/959/5588/5579/4792/7099/3553/958/929/7128/4067/5328/3383/4050/2920/7412/330/695/6366/10673/3929/6850/2919/6363/3576/23643
GSE76427 GBPs score low	KEGG notch signaling pathway	0.362481	58	1.11491	0.246719	0.422586	0.286341	4653	tags=36%, list=22%, signal=28%	23462/7088/2648/23385/7089/388585/5664/51107/1856/4855/1840/1487/6310/5986/23493/26508/171558/79816/7091/8850/9253
GSE76427 GBPs score low	KEGG wnt signaling pathway	0.338476	164	1.22052	0.083847	0.201474	0.136517	2815	tags=24%, list=13%, signal=21%	27121/147111/22943/8313/5578/7088/4041/1501/84133/5176/8326/54894/6907/7473/8549/25805/9475/23002/7089/7855/85409/57680/23500/4088/4089/56998/51701/1856/23236/340419/816/27101/6934/11197/4040/283106/818/7157/5881
GSE54236 GBPs score high	HALLMARK_E2F_TARGETS	-0.440325	194	-2.10695	4.12e-10	5.15e-09	2.93e-09	5866	tags=57%, list=35%, signal=37%	6117/8914/9837/10714/5411/4436/27338/1163/9183/10492/580/5931/9700/79677/8726/10535/5424/1019/5983/4292/2146/4288/3838/84312/3930/3978/3159/4175/9924/9787/7283/701/1111/672/203068/5631/5885/64858/4678/57122/3070/332/10274/57405/7112/23047/4673/5395/10460/9972/10051/29028/3925/675/994/1434/1854/5425/10528/9238/1033/79077/6749/2547/9918/5591/10615/9212/5901/6628/1027/253714/9319/5036/4172/5982/5426…
GSE54236 GBPs score high	HALLMARK_G2M_CHECKPOINT	-0.419384	190	-1.98836	7.75e-09	5.53e-08	3.14e-08	5019	tags=45%, list=30%, signal=32%	10024/51203/1019/2146/4288/3838/5371/3930/3192/4212/6421/3159/5119/4175/5813/1111/1874/26271/5885/8318/4678/8899/7027/51659/3837/332/10274/7112/23047/1112/10460/10051/3925/9156/1058/10403/56992/675/994/1033/2130/9212/1027/10419/6558/4172/10951/1063/5426/10733/23649/55872/9055/9133/3980/595/10036/4174/10212/8438/4171/3832/699/29127/6790/3609/4751/6713/5347/3835/24137/4926/990/8452/6491/10293/22974…
GSE54236 GBPs score high	HALLMARK_IL2_STAT5_SIGNALING	0.302695	194	1.2516	0.0754017	0.150803	0.0857199	3263	tags=26%, list=19%, signal=21%	3627/115361/29851/3560/6696/5732/8651/3586/596/64375/22807/962/942/399/3099/3394/1493/8530/1233/3559/3587/462/7074/4050/333/760/84525/960/2623/8829/822/3604/8784/8809/10875/8477/1154/10538/943/8320/56990/158219/5033/152007/4907/3177/5359/8743/6402/5179/5167
GSE54236 GBPs score high	HALLMARK_IL6_JAK_STAT3_SIGNALING	0.558655	87	2.11126	2.87e-07	1.3e-06	7.42e-07	3180	tags=43%, list=19%, signal=35%	5320/3627/6373/10563/4283/3581/1230/3594/6772/8651/952/9021/3553/3572/3559/64109/4050/1439/10379/960/10148/7124/8809/3569/83729/7097/2919/1441/3561/3659/2921/3953/948/3162/5196/6774/55540
GSE54236 GBPs score high	HALLMARK_INFLAMMATORY_RESPONSE	0.470407	197	1.94804	1.81e-08	1.13e-07	6.45e-08	5042	tags=55%, list=30%, signal=39%	3627/6373/4283/6352/5996/3560/4210/969/10663/27074/1236/970/5732/10886/3600/6870/10125/4049/1536/3586/962/8807/3932/3937/3553/19/6369/2867/64108/6869/3587/64127/4986/5610/10148/8519/3604/6504/2357/7098/8809/29933/3569/10135/6541/1318/5054/5008/1240/7097/5734/2643/8685/719/4481/1441/9111/3606/8671/3659/3575/1880/6361/9034/3759/6401/4973/8743/6402/114548/5724/7832/3976/5142/3386/4061/4233/1435/5329…
GSE54236 GBPs score high	HALLMARK_INTERFERON_ALPHA_RESPONSE	0.642924	91	2.42894	1e-10	1.67e-09	9.47e-10	3249	tags=57%, list=19%, signal=46%	3627/6373/115361/10964/94240/91543/219285/10561/27074/4599/9636/8638/3600/4938/55601/64135/834/64108/9246/841/3429/3433/5698/5610/85363/10379/972/55008/8519/6890/10437/3669/116071/9111/83666/51056/6737/11054/961/3659/9034/3959/135112/9830/2634/567/11274/23424/5359/7706/54809/6402
GSE54236 GBPs score high	HALLMARK_INTERFERON_GAMMA_RESPONSE	0.618251	194	2.55639	1e-10	1.67e-09	9.47e-10	3233	tags=48%, list=19%, signal=40%	3627/6373/115361/4283/6352/10964/163351/94240/6375/91543/4939/3560/3620/219285/10561/969/4599/57823/2841/29126/9636/55024/22914/3001/8638/3600/6772/55601/64135/8651/7412/952/3434/942/4600/3937/9021/3117/3394/834/64108/9246/841/3587/1439/6648/3429/3433/23586/5698/5610/81030/10379/4940/54739/972/55008/2357/3569/10135/837/1240/3123/6890/2643/10068/10875/10437/3108/3669/116071/9111/317649/51056/3105/…
GSE54236 GBPs score high	HALLMARK_MYC_TARGETS_V1	-0.37722	193	-1.80279	1.12e-06	4.29e-06	2.44e-06	6716	tags=53%, list=40%, signal=32%	5691/26354/8669/4953/6150/56910/6741/220988/6634/1973/2739/5707/3068/6428/8761/5478/26156/10155/9045/2935/6732/3178/55651/6187/10576/890/1537/7531/10971/3329/65005/57819/10492/22916/3066/22948/10574/6141/1019/5250/6950/3838/7965/23450/6194/6629/7307/10575/3192/6626/1933/51020/4175/6204/23435/5714/8662/6193/8318/11331/7027/28973/1017/26986/3837/6188/26121/6175/11137/1665/4673/10291/6128/2091/8664/…
GSE54236 GBPs score high	HALLMARK_MYC_TARGETS_V2	-0.385976	58	-1.52304	0.0151084	0.0359724	0.0204474	4973	tags=48%, list=30%, signal=34%	1019/23160/7965/81887/9064/6573/23481/79711/80324/83743/4839/23082/92856/10528/9238/79077/705/9136/5036/54663/10733/4174/5347/6949/2193/4173/51154/23223
GSE54236 GBPs score high	HALLMARK_TNFA_SIGNALING_VIA_NFKB	0.414518	197	1.71659	1.57e-05	5.62e-05	3.19e-05	4576	tags=44%, list=27%, signal=32%	3627/6373/6352/2920/6351/2353/969/1844/5341/5055/597/64135/9021/3553/3572/19/330/6648/3433/23586/960/1959/1843/374/3604/7124/25816/3569/10135/5271/5054/1960/687/7097/6890/5734/2643/2919/3726/9314/1051/3606/10611/2354/8942/2150/3659/3575/1880/941/10221/9034/2921/1647/3371/4973/7538/7832/3976/9308/1958/5142/6446/50486/1846/4170/1435/2683/7128/2526/5329/3460/6303/1026/8013/10365/1437/3398/8303/10010…
GSE54236 GBPs score high	HALLMARK_WNT_BETA_CATENIN_SIGNALING	-0.526719	42	-1.93775	0.000292563	0.000975211	0.00055433	2588	tags=43%, list=15%, signal=36%	9612/5467/6932/1856/23493/85407/182/8313/4851/10014/2770/1454/2648/7157/5727/8325/27121/22943
GSE54236 GBPs score high	KEGG cell cycle	-0.314722	124	-1.4073	0.00953942	0.042355	0.0313294	5835	tags=44%, list=35%, signal=29%	51433/1030/890/5925/7531/10971/1387/9700/3066/64682/7709/1019/1032/8379/1028/4175/701/7529/1111/1874/7043/2033/5885/8318/7027/1017/85417/10274/8881/891/994/4998/5591/51343/1027/4172/995/9133/595/4174/4171/4176/699/7532/29882/5347/7042/990/9134/4173/1869/7157/51434/7272/472
GSE54236 GBPs score high	KEGG chemokine signalling pathway	0.427958	186	1.752	1.79949e-05	0.000237322	0.000175544	3035	tags=34%, list=18%, signal=28%	3627/6373/10563/4283/6352/6375/6362/6348/2920/6351/1230/10663/6846/3702/1236/2829/51764/6772/2833/643/7454/5579/5880/6011/414062/1233/6369/3577/3718/7074/5293/2792/6363/1234/6360/5568/7852/6359/6355/94235/6357/2785/2784/2919/57580/58191/729230/2793/2268/5906/6370/653361/107/6361/2921/1794/2826/3579/3717/5196/54331/3055/6774
GSE54236 GBPs score high	KEGG JAK-STAT signaling pathway	0.404036	153	1.63021	0.000526106	0.00389318	0.00287974	3199	tags=33%, list=19%, signal=27%	1270/29949/11009/3560/3581/3568/3594/3458/50615/3600/6772/8651/3586/596/116379/9021/3572/3559/2056/64109/3718/1950/3442/3587/2689/58985/2690/1439/5293/10379/1443/1442/1489/3569/85480/4352/5008/5617/1154/3452/1441/3441/59067/3561/2688/3575/3953/3717/6774/3456/3562
GSE54236 GBPs score high	KEGG NF-kappa B signaling pathway	0.446417	97	1.69135	0.000445245	0.00352176	0.002605	3561	tags=36%, list=21%, signal=29%	2920/6351/79092/597/4049/596/5579/7412/3932/148022/3553/23643/3929/7535/115650/330/4050/10673/23586/6363/5588/7124/6357/6850/2919/7099/60401/8915/2921/1647/7706/29760/84433/51588/1147
GSE54236 GBPs score high	KEGG notch signaling pathway	-0.217333	58	-0.833617	0.832776	0.9782	0.723562	3113	tags=24%, list=19%, signal=20%	3714/54567/9612/5986/1488/1856/23493/182/4851/26508/7089/1857/2648/113878
GSE54236 GBPs score high	KEGG wnt signaling pathway	-0.382095	161	-1.78218	2.61449e-06	5.12133e-05	3.78818e-05	4550	tags=40%, list=27%, signal=30%	5879/8607/54894/51176/27130/2535/29964/2033/80319/2487/8312/25805/147111/6907/1501/6934/10023/81839/10297/1459/23291/90665/8324/23500/818/50964/5467/9475/27123/6932/7481/1488/1856/324/595/84133/144165/85407/8313/7089/5331/6424/1857/5602/340419/1454/7474/166336/4316/84870/5332/7157/57680/8549/85409/7976/6425/11197/284654/83439/4920/8325/27121/22943/4919
GSE54236 GBPs score low	HALLMARK_E2F_TARGETS	0.440325	194	2.1429	2.62e-10	3.28e-09	1.86e-09	5865	tags=57%, list=35%, signal=37%	4001/84296/146909/147841/7157/6839/6941/79075/9833/4173/29893/197335/81611/79019/24137/3835/79733/5347/10635/3609/6790/29127/4176/4171/9738/7083/64785/10212/4174/6241/9133/23649/10733/5426/5982/4172/5036/9319/253714/1027/6628/5901/9212/10615/5591/9918/2547/6749/79077/1033/9238/10528/1854/5425/1434/994/675/3925/29028/10051/9972/10460/5395/4673/23047/7112/57405/10274/332/3070/57122/4678/64858/5885/…
GSE54236 GBPs score low	HALLMARK_G2M_CHECKPOINT	0.419384	190	2.04889	9.72e-09	7.82e-08	4.45e-08	5018	tags=45%, list=30%, signal=32%	4001/3619/9585/9462/7272/7290/30000/6839/1869/22974/10293/6491/8452/990/4926/24137/3835/5347/6713/4751/3609/6790/29127/699/3832/4171/8438/10212/4174/10036/595/3980/9133/9055/55872/23649/10733/5426/1063/10951/4172/6558/10419/1027/9212/2130/1033/994/675/56992/10403/1058/9156/3925/10051/10460/1112/23047/7112/10274/332/3837/51659/7027/8899/4678/8318/5885/26271/1874/1111/5813/4175/5119/3159/6421/4212/…
GSE54236 GBPs score low	HALLMARK_IL2_STAT5_SIGNALING	-0.302695	194	-1.26184	0.0616687	0.128476	0.0730287	3264	tags=35%, list=19%, signal=28%	3662/26018/55509/1437/3563/5583/8835/836/9910/5243/1435/214/2027/5621/9308/3976/5167/5179/6402/8743/5359/3177/4907/152007/5033/158219/56990/8320/943/10538/1154/8477/10875/8809/8784/3604/822/8829/2623/960/84525/760/333/4050/7074/462/3587/3559/1233/8530/1493/3394/3099/399/942/962/22807/64375/596/3586/8651/5732/6696/3560/29851/115361/3627
GSE54236 GBPs score low	HALLMARK_IL6_JAK_STAT3_SIGNALING	-0.558655	87	-2.08054	2.74e-07	1.52e-06	8.64e-07	3181	tags=43%, list=19%, signal=35%	55540/6774/5196/3162/948/3953/2921/3659/3561/1441/2919/7097/83729/3569/8809/7124/10148/960/10379/1439/4050/64109/3559/3572/3553/9021/952/8651/6772/3594/1230/3581/4283/10563/6373/3627/5320
GSE54236 GBPs score low	HALLMARK_INFLAMMATORY_RESPONSE	-0.470407	197	-1.96675	2.92e-08	1.83e-07	1.04e-07	5043	tags=55%, list=30%, signal=39%	3665/958/3554/2811/2769/8767/8578/3593/6354/6542/4609/4792/1317/2550/7130/4891/9180/5791/6717/23533/366/7096/3696/3249/558/1440/7076/1026/3460/4067/5329/1435/4233/4061/3386/5142/3976/7832/5724/114548/6402/8743/4973/6401/3759/9034/6361/1880/3575/3659/8671/3606/9111/1441/4481/719/8685/2643/5734/7097/1240/5008/5054/1318/6541/10135/3569/29933/8809/7098/2357/6504/3604/8519/10148/5610/4986/64127/3587/6…
GSE54236 GBPs score low	HALLMARK_INTERFERON_ALPHA_RESPONSE	-0.642924	91	-2.40412	1e-10	1.67e-09	9.47e-10	3250	tags=57%, list=19%, signal=46%	6402/54809/7706/5359/23424/11274/567/2634/9830/135112/3959/9034/3659/961/11054/6737/51056/83666/9111/116071/3669/10437/6890/8519/55008/972/10379/85363/5610/5698/3433/3429/841/9246/64108/834/64135/55601/4938/3600/8638/9636/4599/27074/10561/219285/91543/94240/10964/115361/6373/3627
GSE54236 GBPs score low	HALLMARK_INTERFERON_GAMMA_RESPONSE	-0.618251	194	-2.5773	1e-10	1.67e-09	9.47e-10	3234	tags=48%, list=19%, signal=40%	8743/4261/7903/10797/7706/5359/23424/11274/567/9830/6774/5699/3717/3959/51015/84166/3659/11054/6737/3105/51056/317649/9111/116071/3669/3108/10437/10875/10068/2643/6890/3123/1240/837/10135/3569/2357/55008/972/54739/4940/10379/81030/5610/5698/23586/3433/3429/6648/1439/3587/841/9246/64108/834/3394/3117/9021/3937/4600/942/3434/952/7412/8651/64135/55601/6772/3600/8638/3001/22914/55024/9636/29126/2841/…
GSE54236 GBPs score low	HALLMARK_MYC_TARGETS_V1	0.37722	193	1.83168	9.22e-07	3.55e-06	2.02e-06	6715	tags=53%, list=40%, signal=32%	4173/7324/790/8894/5496/4176/4171/4174/7458/10856/3608/7203/5036/7284/5901/5704/9136/3326/2547/6240/10528/3615/1854/5425/5984/5634/7332/8664/2091/6128/10291/4673/1665/11137/6175/26121/6188/3837/26986/1017/28973/7027/11331/8318/6193/8662/5714/23435/6204/4175/51020/1933/6626/3192/10575/7307/6629/6194/23450/7965/3838/6950/5250/1019/6141/10574/22948/3066/22916/10492/57819/65005/3329/10971/7531/1537/8…
GSE54236 GBPs score low	HALLMARK_MYC_TARGETS_V2	0.385976	58	1.51198	0.0114192	0.0271885	0.0154545	4972	tags=48%, list=30%, signal=34%	23223/51154/4173/2193/6949/5347/4174/10733/54663/5036/9136/705/79077/9238/10528/92856/23082/4839/83743/80324/79711/23481/6573/9064/81887/7965/23160/1019
GSE54236 GBPs score low	HALLMARK_TNFA_SIGNALING_VIA_NFKB	-0.414518	197	-1.73308	2.84e-05	0.000101514	5.77e-05	4577	tags=44%, list=27%, signal=32%	7130/694/5791/8837/8553/5971/10010/8303/3398/1437/10365/8013/1026/6303/3460/5329/2526/7128/2683/1435/4170/1846/50486/6446/5142/1958/9308/3976/7832/7538/4973/3371/1647/2921/9034/10221/941/1880/3575/3659/2150/8942/2354/10611/3606/1051/9314/3726/2919/2643/5734/6890/7097/687/1960/5054/5271/10135/3569/25816/7124/3604/374/1843/1959/960/23586/3433/6648/330/19/3572/3553/9021/64135/597/5055/5341/1844/969/…
GSE54236 GBPs score low	HALLMARK_WNT_BETA_CATENIN	0.526719	42	1.90533	0.000355033	0.00118344	0.000672694	2587	tags=43%, list=15%, signal=36%	22943/27121/8325/5727/7157/2648/1454/2770/10014/4851/8313/182/85407/23493/1856/6932/5467/9612
GSE54236 GBPs score low	KEGG cell cycle	0.314722	124	1.43403	0.00854082	0.0374223	0.0273259	5834	tags=44%, list=35%, signal=29%	472/7272/51434/7157/1869/4173/9134/990/7042/5347/29882/7532/699/4176/4171/4174/595/9133/995/4172/1027/51343/5591/4998/994/891/8881/10274/85417/1017/7027/8318/5885/2033/7043/1874/1111/7529/701/4175/1028/8379/1032/1019/7709/64682/3066/9700/1387/10971/7531/5925/890/1030/51433
GSE54236 GBPs score low	KEGG chemokine signalling pathway	-0.427958	186	-1.76347	8.27177e-06	0.000119761	8.74499e-05	3036	tags=34%, list=18%, signal=28%	6774/3055/54331/5196/3717/3579/2826/1794/2921/6361/107/653361/6370/5906/2268/2793/729230/58191/57580/2919/2784/2785/6357/94235/6355/6359/7852/5568/6360/1234/6363/2792/5293/7074/3718/3577/6369/1233/414062/6011/5880/5579/7454/643/2833/6772/51764/2829/1236/3702/6846/10663/1230/6351/2920/6348/6362/6375/6352/4283/10563/6373/3627
GSE54236 GBPs score low	KEGG JAK-STAT signaling pathway	-0.404036	153	-1.64571	0.000269578	0.00236235	0.001725	3200	tags=33%, list=19%, signal=27%	3562/3456/6774/3717/3953/3575/2688/3561/59067/3441/1441/3452/1154/5617/5008/4352/85480/3569/1489/1442/1443/10379/5293/1439/2690/58985/2689/3587/3442/1950/3718/64109/2056/3559/3572/9021/116379/596/3586/8651/6772/3600/50615/3458/3594/3568/3581/3560/11009/29949/1270
GSE54236 GBPs score low	KEGG NF-kappa B signaling pathway	-0.446417	97	-1.7057	0.000614996	0.00418082	0.00305285	3562	tags=36%, list=21%, signal=29%	1147/51588/84433/29760/7706/1647/2921/8915/60401/7099/2919/6850/6357/7124/5588/6363/23586/10673/4050/330/115650/7535/3929/23643/3553/148022/3932/7412/5579/596/4049/597/79092/6351/2920
GSE54236 GBPs score low	KEGG notch signaling pathway	0.217333	58	0.868242	0.729642	0.899891	0.657104	3112	tags=24%, list=19%, signal=20%	113878/2648/1857/7089/26508/4851/182/23493/1856/1488/5986/9612/54567/3714
GSE54236 GBPs score low	KEGG wnt signaling pathway	0.382095	161	1.79661	1.6318e-06	3.19641e-05	2.33403e-05	4549	tags=40%, list=27%, signal=30%	4919/22943/27121/8325/4920/83439/284654/11197/6425/7976/85409/8549/57680/7157/5332/84870/4316/166336/7474/1454/340419/5602/1857/6424/5331/7089/8313/85407/144165/84133/595/324/1856/1488/7481/6932/27123/9475/5467/50964/818/23500/8324/90665/23291/1459/10297/81839/10023/6934/1501/6907/147111/25805/8312/2487/80319/2033/29964/2535/27130/51176/54894/8607/5879

## Sheet: Table S14
Table S14. Relationships among GBPs-score and APM score, CYT score, 6-gene IFN-γ signature and immune score in HCC samples of five cohorts.
ICGC					TCGA					GSE76427					GSE54236					CHCC
gene signature	gene	correlation	p.value		gene signature	gene	correlation	p.value		gene signature	gene	correlation	p.value		gene signature	gene	correlation	p.value		gene signature	gene	correlation	p.value
ImmuneScore	GBPs_score	0.514618	5.09e-17		GBP1	Immune score	0.456068	2.35594e-20		GBP1	Immune score	0.218083	0.0192124		GBP1	Immune score	0.419471	9.70055e-05		GBP1	Immune score	0.509689	6.81088e-12
ImmuneScore	GBP1	0.574361	1.13e-21		GBP2	Immune score	0.387195	1.20457e-14		GBP2	Immune score	0.275871	0.00296918		GBP2	Immune score	0.377423	0.000513879		GBP2	Immune score	0.507809	8.36989e-12
ImmuneScore	GBP2	0.542502	4.46e-19		GBP3	Immune score	0.314996	6.07072e-10		GBP3	Immune score	0.131601	0.160929		GBP3	Immune score	0.210434	0.0593436		GBP3	Immune score
ImmuneScore	GBP3	0.490815	2.09e-15		GBP4	Immune score	0.654446	1.74711e-46		GBP4	Immune score	0.373444	3.94407e-05		GBP4	Immune score	0.501097	1.89174e-06		GBP4	Immune score	0.485351	8.93337e-11
ImmuneScore	GBP4	0.722722	1.32e-38		GBP5	Immune score	0.860323	1.92402e-109		GBP5	Immune score	0.477598	6.77055e-08		GBP5	Immune score	0.852415	5.91518e-24		GBP5	Immune score	0.770938	1.42812e-32
ImmuneScore	GBP5	0.83717	6.12e-62		GBP6	Immune score	0.387587	1.12691e-14		GBP6	Immune score	0.141575	0.131234		GBP6	Immune score	-0.0412948	0.714341		GBP6	Immune score
ImmuneScore	GBP6	0.172622	0.0085597		GBP7	Immune score	0.0419834	0.421343		GBP7	Immune score	0.0509327	0.588799		GBP7	Immune score	-0.0356211	0.752224		GBP7	Immune score	0.0569976	0.475461
ImmuneScore	GBP7	0.0700431	0.289103		GBP1	CYT	0.485119	3.51658e-23		GBP1	CYT	0.361272	7.28678e-05		GBP1	CYT	0.474893	7.4846e-06		GBP1	CYT	0.531211	5.86642e-13
CYT	GBPs_score	0.518229	2.82e-17		GBP2	CYT	0.298706	4.83835e-09		GBP2	CYT	0.160121	0.088797		GBP2	CYT	0.314701	0.00421807		GBP2	CYT	0.21783	0.005811
CYT	GBP1	0.630008	5.93e-27		GBP3	CYT	0.271394	1.18797e-07		GBP3	CYT	0.0763448	0.417396		GBP3	CYT	0.267623	0.0157176		GBP3	CYT
CYT	GBP2	0.409173	9.76e-11		GBP4	CYT	0.639489	8.04228e-44		GBP4	CYT	0.527814	1.34905e-09		GBP4	CYT	0.526907	4.34524e-07		GBP4	CYT	0.433293	1.16503e-08
CYT	GBP3	0.383427	1.66e-09		GBP5	CYT	0.802199	3.25131e-84		GBP5	CYT	0.694654	7.28682e-18		GBP5	CYT	0.846236	2.63771e-23		GBP5	CYT	0.62766	8.47221e-19
CYT	GBP4	0.690806	4.25e-34		GBP6	CYT	0.323379	1.9839e-10		GBP6	CYT	0.215399	0.0207845		GBP6	CYT	-0.0884088	0.432541		GBP6	CYT
CYT	GBP5	0.828058	1.79e-59		GBP7	CYT	0.0949811	0.0683855		GBP7	CYT	-0.118577	0.206889		GBP7	CYT	0.134342	0.231807		GBP7	CYT	0.10566	0.184997
CYT	GBP6	0.182947	0.00528646		GBP1	APM	0.539995	2.57546e-29		GBP1	APM	0.610627	4.29878e-13		GBP1	APM	0.486874	4.04742e-06		GBP1	APM	0.692839	4.61646e-24
CYT	GBP7	0.122934	0.0621283		GBP2	APM	0.519312	7.15909e-27		GBP2	APM	0.295169	0.0014318		GBP2	APM	0.488707	3.67644e-06		GBP2	APM	0.446654	3.60464e-09
APM	GBPs_score	0.589735	4.95e-23		GBP3	APM	0.479955	1.17057e-22		GBP3	APM	0.43873	9.36838e-07		GBP3	APM	0.102706	0.361558		GBP3	APM
APM	GBP1	0.656385	5.93e-27		GBP4	APM	0.599727	2.0612e-37		GBP4	APM	0.586926	5.44453e-12		GBP4	APM	0.405931	0.000170028		GBP4	APM	0.618582	3.67024e-18
APM	GBP2	0.621264	9.76e-11		GBP5	APM	0.562119	4.00252e-32		GBP5	APM	0.535214	7.1666e-10		GBP5	APM	0.451185	2.36497e-05		GBP5	APM	0.640509	9.77902e-20
APM	GBP3	0.624624	1.66e-09		GBP6	APM	0.34536	8.93419e-12		GBP6	APM	0.336524	0.000235766		GBP6	APM	-0.142873	0.203226		GBP6	APM
APM	GBP4	0.693874	4.25e-34		GBP7	APM	0.262144	3.2534e-07		GBP7	APM	0.0858879	0.361415		GBP7	APM	0.150987	0.178466		GBP7	APM	0.278164	0.000384982
APM	GBP5	0.606139	1.79e-59		GBP1	6-IFN-γ signature	0.610631	4.43244e-39		GBP1	6-IFN-γ signature	0.586924	5.44564e-12		GBP1	6-IFN-γ signature	0.791372	1.46663e-18		GBP1	6-IFN-γ signature	0.593044	2.22045e-16
APM	GBP6	0.245195	0.00528646		GBP2	6-IFN-γ signature	0.243227	2.27219e-06		GBP2	6-IFN-γ signature	0.275482	0.0030116		GBP2	6-IFN-γ signature	0.359274	0.000988006		GBP2	6-IFN-γ signature	0.475253	2.45222e-10
APM	GBP7	0.229213	0.0621283		GBP3	6-IFN-γ signature	0.285056	2.50065e-08		GBP3	6-IFN-γ signature	0.207302	0.026217		GBP3	6-IFN-γ signature	0.291295	0.00833023		GBP3	6-IFN-γ signature
6-IFN-γ signature	GBPs_score	0.601561	3.99e-24		GBP4	6-IFN-γ signature	0.682598	6.25996e-52		GBP4	6-IFN-γ signature	0.625177	8.12683e-14		GBP4	6-IFN-γ signature	0.642199	1.03488e-10		GBP4	6-IFN-γ signature	0.523886	1.37801e-12
6-IFN-γ signature	GBP1	0.741415	1.5e-41		GBP5	6-IFN-γ signature	0.83017	3.75514e-95		GBP5	6-IFN-γ signature	0.735202	8.37149e-21		GBP5	6-IFN-γ signature	0.871191	3.99519e-26		GBP5	6-IFN-γ signature	0.720666	9.24714e-27
6-IFN-γ signature	GBP2	0.497271	8.88e-16		GBP6	6-IFN-γ signature	0.364155	5.16476e-13		GBP6	6-IFN-γ signature	0.210367	0.0240327		GBP6	6-IFN-γ signature	-0.0939402	0.404186		GBP6	6-IFN-γ signature
6-IFN-γ signature	GBP3	0.477985	1.38e-14		GBP7	6-IFN-γ signature	0.200178	0.000108165		GBP7	6-IFN-γ signature	0.147758	0.115054		GBP7	6-IFN-γ signature	0.159083	0.156032		GBP7	6-IFN-γ signature	0.129252	0.104425
6-IFN-γ signature	GBP4	0.784961	1.62e-49
6-IFN-γ signature	GBP5	0.854117	5.88e-67
6-IFN-γ signature	GBP6	0.254112	9.4e-05
6-IFN-γ signature	GBP7	0.175977	0.00733868

## Sheet: Table S15
Table S15. Correlations of GBPs-score with immune cells in five cohorts.
ICGC				TCGA				GSE76427				GSE54236				CHCC
Immune cells	correlation	p.value		Immune cells	correlation	p.value		Immune cells	correlation	p.value		Immune cells	correlation	p.value		Immune cells	correlation	p.value
GBPs_score_cos2	1	0		GBPs_score_cos2	1	0		GBPs_score_cos2	1	0		GBPs_score_cos2	1	0		GBPs_score_cos2	1	0
Activated_B_cell	0.394368	5.12948e-10		Activated_B_cell	0.313353	7.52771e-10		Activated_B_cell	0.704224	1.63553e-18		Activated.B.cell	0.323825	0.00318771		Activated.B.cell	0.411727	6.97531e-08
Activated_CD4_T_cell	0.361512	1.53871e-08		Activated_CD4_T_cell	0.26577	2.20183e-07		Activated_CD4_T_cell	0.623432	9.96737e-14		Activated.CD4.T.cell	0.166718	0.136863		Activated.CD4.T.cell	-0.143728	0.0706944
Activated_CD8_T_cell	0.517802	3.02563e-17		Activated_CD8_T_cell	0.392182	5.13137e-15		Activated_CD8_T_cell	0.72548	4.73539e-20		Activated.CD8.T.cell	0.380122	0.000464745		Activated.CD8.T.cell	0.330012	2.15598e-05
Activated_dendritic_cell	0.420898	2.47126e-11		Activated_dendritic_cell	0.363146	6.0483e-13		Activated_dendritic_cell	0.533784	8.10804e-10		Activated.dendritic.cell	0.329309	0.00268277		Activated.dendritic.cell	0.427918	1.84158e-08
CD56bright_natural_killer_cell	0.475	2.1063e-14		CD56bright_natural_killer_cell	0.131486	0.0114657		CD56bright_natural_killer_cell	0.282604	0.00221251		CD56bright.natural.killer.cell	0.151929	0.175742		CD56bright.natural.killer.cell	0.028199	0.724208
CD56dim_natural_killer_cell	0.250784	0.00011684		CD56dim_natural_killer_cell	0.118462	0.0228534		CD56dim_natural_killer_cell	-0.174238	0.0625531		CD56dim.natural.killer.cell	0.0319497	0.777062		CD56dim.natural.killer.cell	0.162698	0.0404598
Central_memory_CD4_T_cell	0.256484	8.03892e-05		Central_memory_CD4_T_cell	0.189766	0.000246108		Central_memory_CD4_T_cell	0.565632	4.49914e-11		Central.memory.CD4.T.cell	0.168871	0.131795		Central.memory.CD4.T.cell	0.339919	1.1671e-05
Central_memory_CD8_T_cell	0.434568	4.65483e-12		Central_memory_CD8_T_cell	0.453841	3.78354e-20		Central_memory_CD8_T_cell	0.208188	0.0255686		Central.memory.CD8.T.cell	0.593107	5.39984e-09		Central.memory.CD8.T.cell	0.213066	0.00700733
Effector_memeory_CD4_T_cell	0.338075	1.39202e-07		Effector_memeory_CD4_T_cell	0.165087	0.00146101		Effector_memeory_CD4_T_cell	0.303481	0.000977103		Effector.memeory.CD4.T.cell	0.0421688	0.708563		Effector.memeory.CD4.T.cell	0.341423	1.06127e-05
Effector_memeory_CD8_T_cell	0.558264	2.50708e-20		Effector_memeory_CD8_T_cell	0.476755	2.44095e-22		Effector_memeory_CD8_T_cell	0.729614	2.28715e-20		Effector.memeory.CD8.T.cell	0.522136	5.75556e-07		Effector.memeory.CD8.T.cell	0.663393	1.60469e-21
Eosinophil	0.416586	4.12091e-11		Eosinophil	0.260994	3.67774e-07		Eosinophil	0.191567	0.0402747		Eosinophil	0.153354	0.171676		Eosinophil	0.099626	0.211506
Gamma_delta_T_cell	0.363914	1.21523e-08		Gamma_delta_T_cell	0.379854	4.12062e-14		Gamma_delta_T_cell	0.468162	1.32052e-07		Gamma.delta.T.cell	0.126929	0.258821		Gamma.delta.T.cell	0.00735648	0.926673
Immature__B_cell	0.474899	2.13687e-14		Immature__B_cell	0.412393	1.38901e-16		Immature__B_cell	0.663808	6.19785e-16		Immature..B.cell	0.426615	7.14464e-05		Immature..B.cell	0.603374	3.85681e-17
Immature_dendritic_cell	0.289781	7.57596e-06		Immature_dendritic_cell	0.194529	0.000169854		Immature_dendritic_cell	0.280212	0.00242042		Immature.dendritic.cell	0.0111146	0.921552		Immature.dendritic.cell	-0.0282608	0.723628
Macrophage	0.424007	1.70173e-11		Macrophage	0.31943	3.37422e-10		Macrophage	0.531576	9.79967e-10		Macrophage	0.298128	0.00686716		Macrophage	0.396525	2.28834e-07
Mast_cell	0.318408	7.71811e-07		Mast_cell	0.175679	0.000699886		Mast_cell	0.377433	3.20806e-05		Mast.cell	0.246066	0.0268058		Mast.cell	0.329287	2.25324e-05
MDSC	0.47266	2.93654e-14		MDSC	0.398178	1.80428e-15		MDSC	0.585318	6.42008e-12		MDSC	0.40968	0.000145904		MDSC	0.539253	2.24258e-13
Memory_B_cell	0.170452	0.0094422		Memory_B_cell	0.194296	0.000172998		Memory_B_cell	0.178665	0.056076		Memory.B.cell	-0.124533	0.267992		Memory.B.cell	0.0840688	0.29208
Monocyte	0.395288	4.63824e-10		Monocyte	0.354607	2.25026e-12		Monocyte	0.425505	2.13183e-06		Monocyte	0.117705	0.295321		Monocyte	0.148846	0.0611358
Natural_killer_cell	0.459707	1.76508e-13		Natural_killer_cell	0.462143	6.3576e-21		Natural_killer_cell	0.558362	8.94449e-11		Natural.killer.cell	0.456005	1.88463e-05		Natural.killer.cell	0.0906813	0.255635
Natural_killer_T_cell	0.366545	9.36388e-09		Natural_killer_T_cell	0.267541	1.81578e-07		Natural_killer_T_cell	0.540604	4.4768e-10		Natural.killer.T.cell	0.370947	0.000651707		Natural.killer.T.cell	0.0655608	0.411617
Neutrophil	0.430934	7.30827e-12		Neutrophil	0.367842	2.88749e-13		Neutrophil	0.0148683	0.874684		Neutrophil	0.251872	0.0233098		Neutrophil	0.139367	0.0797656
Plasmacytoid_dendritic_cell	0.386892	1.15008e-09		Plasmacytoid_dendritic_cell	0.190468	0.000233148		Plasmacytoid_dendritic_cell	0.296744	0.00128047		Plasmacytoid.dendritic.cell	0.421202	9.01339e-05		Plasmacytoid.dendritic.cell	0.247981	0.00162365
Regulatory_T_cell	0.390921	7.4618e-10		Regulatory_T_cell	0.379599	4.29827e-12		Regulatory_T_cell	0.515723	3.67257e-09		Regulatory.T.cell	0.341128	0.00183022		Regulatory.T.cell	0.500862	1.77362e-11
T_follicular_helper_cell	0.43923	2.58872e-12		T_follicular_helper_cell	0.159873	0.00206674		T_follicular_helper_cell	0.590838	3.6318e-12		T.follicular.helper.cell	0.38327	0.000412896		T.follicular.helper.cell	0.146761	0.0648931
Type_1_T_helper_cell	0.534077	1.95354e-18		Type_1_T_helper_cell	0.449342	9.74783e-20		Type_1_T_helper_cell	0.656428	1.66209e-15		Type.1.T.helper.cell	0.416139	0.000111621		Type.1.T.helper.cell	0.227801	0.00387862
Type_17_T_helper_cell	0.200778	0.00216728		Type_17_T_helper_cell	0.440714	5.75789e-19		Type_17_T_helper_cell	0.307501	0.000828951		Type.17.T.helper.cell	0.30988	0.00487426		Type.17.T.helper.cell	0.289175	0.000218253
Type_2_T_helper_cell	0.114713	0.0818978		Type_2_T_helper_cell	0.134633	0.00961877		Type_2_T_helper_cell	0.422733	2.52186e-06		Type.2.T.helper.cell	-0.0898429	0.425083		Type.2.T.helper.cell	0.25962	0.000950758

## Sheet: Table S16
Table S16. Correlations of GBPs-score with cancer-immunity cycle in four cohorts.
ICGC								TCGA								GSE76427								GSE54236
Cancer-immunity cycle	logFC	AveExpr	t	P.Value	adj.P.Val	B		Cancer-immunity cycle	logFC	AveExpr	t	P.Value	adj.P.Val	B		Cancer-immunity cycle	logFC	AveExpr	t	P.Value	adj.P.Val	B		Cancer-immunity cycle	logFC	AveExpr	t	P.Value	adj.P.Val	B
Step1	0.00641037	0.149688	2.03203	0.0432914	0.0553168	-4.99886		Step1	0.00558468	0.118162	2.82631	0.0049649	0.00634404	-3.49084		Step1	0.0060265	0.0562517	2.00426	0.0473869	0.06055	-5.10286		Step1	0.00457343	0.141708	0.869403	0.38718	0.593676	-6.23551
Step2	0.0237623	-0.0931473	5.55378	7.64049e-08	1.95257e-07	7.38567		Step2	0.0260816	-0.148478	9.43703	4.40895e-19	2.53514e-18	32.4091		Step2	0.0375023	-0.119749	6.91308	2.79665e-10	1.60808e-09	12.916		Step2	0.0165522	-0.0822249	2.6446	0.00980917	0.0234882	-3.2763
Step3	0.0500188	0.00218798	5.55927	7.43164e-08	1.95257e-07	7.41246		Step3	0.0448198	-0.0640786	7.27806	2.05266e-12	6.74446e-12	17.2874		Step3	0.058557	-0.00598325	7.88836	1.93424e-12	2.22437e-11	17.7968		Step3	0.0389157	-0.0231707	3.39807	0.0010521	0.00604959	-1.2477
Step4.B.cell.recruiting	0.0476863	-0.129195	2.46189	0.0145504	0.0223107	-4.05702		Step4.B.cell.recruiting	0.100099	-0.216879	5.7894	1.51099e-08	3.42046e-08	8.58827		Step4.B.cell.recruiting	0.130489	-0.232173	3.96553	0.000127523	0.00026664	0.299267		Step4.B.cell.recruiting	0.0785304	-0.239042	2.62975	0.0102123	0.0234882	-3.31213
Step4.Basophil.recruiting	-0.00324466	-0.158929	-0.24378	0.807617	0.807617	-7.00884		Step4.Basophil.recruiting	0.00113512	-0.136341	0.0947164	0.924591	0.960613	-7.43493		Step4.Basophil.recruiting	-0.0134479	-0.139733	-0.775537	0.439611	0.459593	-6.7798		Step4.Basophil.recruiting	0.00778649	0.156383	0.606231	0.546046	0.669147	-6.42722
Step4.CD4.T.cell.recruiting	0.0539604	0.265961	3.67617	0.000294267	0.000564013	-0.493942		Step4.CD4.T.cell.recruiting	0.0377903	0.277768	3.20707	0.00145798	0.00209585	-2.37079		Step4.CD4.T.cell.recruiting	0.0160646	0.323294	1.13098	0.26041	0.285211	-6.44317		Step4.CD4.T.cell.recruiting	0.0127666	0.327198	0.59608	0.552773	0.669147	-6.43326
Step4.CD8.T.cell.recruiting	0.0834627	0.206674	6.85318	6.46785e-11	3.71901e-10	14.2582		Step4.CD8.T.cell.recruiting	0.0867872	0.191109	9.44882	4.02687e-19	2.53514e-18	32.4986		Step4.CD8.T.cell.recruiting	0.0662183	0.227665	6.98547	1.94828e-10	1.49368e-09	13.2701		Step4.CD8.T.cell.recruiting	0.0753178	0.222852	4.05591	0.000113704	0.000871731	0.826793
Step4.Dendritic.cell.recruiting	0.108741	0.182285	6.06407	5.34984e-09	2.05077e-08	9.9612		Step4.Dendritic.cell.recruiting	0.0888227	0.121016	6.9386	1.78475e-11	5.13117e-11	15.1674		Step4.Dendritic.cell.recruiting	0.129328	0.00717642	6.06167	1.74543e-08	5.73497e-08	8.87655		Step4.Dendritic.cell.recruiting	0.0829939	0.216081	3.02807	0.00329499	0.0126308	-2.29414
Step4.Eosinophil.recruiting	0.00484521	-0.170297	0.379264	0.704839	0.736877	-6.96679		Step4.Eosinophil.recruiting	0.0198225	-0.164875	1.95328	0.0515408	0.0592719	-5.54288		Step4.Eosinophil.recruiting	-0.0088263	-0.171856	-0.630084	0.529887	0.529887	-6.88175		Step4.Eosinophil.recruiting	0.00867352	0.0152965	0.604935	0.546903	0.669147	-6.428
Step4.Macrophage.cell.recruiting	0.108483	0.267428	6.91508	4.50868e-11	3.45666e-10	14.6102		Step4.Macrophage.cell.recruiting	0.0957909	0.181823	8.33051	1.59677e-15	7.34516e-15	24.3256		Step4.Macrophage.cell.recruiting	0.0796692	0.0503787	5.61492	1.37995e-07	3.52654e-07	6.86487		Step4.Macrophage.cell.recruiting	0.0733016	0.202287	3.27907	0.0015328	0.00705089	-1.59434
Step4.MDSC.recruiting	0.0118189	-0.209631	0.610246	0.542297	0.593944	-6.85301		Step4.MDSC.recruiting	-0.00077451	-0.241581	-0.0494183	0.960613	0.960613	-7.43819		Step4.MDSC.recruiting	0.0235519	-0.0240806	1.66048	0.0995364	0.114467	-5.71571		Step4.MDSC.recruiting	0.00838602	-0.293972	0.325204	0.74586	0.805397	-6.55696
Step4.Monocyte.recruiting	0.0440402	0.156087	3.57328	0.000428829	0.000758697	-0.845562		Step4.Monocyte.recruiting	0.0383486	0.0815846	3.71703	0.000232811	0.000382475	-0.662437		Step4.Monocyte.recruiting	0.0365014	0.181559	2.4502	0.0157811	0.0226853	-4.14971		Step4.Monocyte.recruiting	-0.00477233	0.208772	-0.292852	0.77038	0.805397	-6.56689
Step4.Neutrophil.recruiting	0.0504029	0.0558067	2.27383	0.0238919	0.0343446	-4.49027		Step4.Neutrophil.recruiting	0.0581342	0.0274773	3.17718	0.00161243	0.00218152	-2.46358		Step4.Neutrophil.recruiting	0.0846825	0.0859445	3.65073	0.000394564	0.000698074	-0.76624		Step4.Neutrophil.recruiting	0.0234784	0.0491434	0.762736	0.447823	0.643746	-6.32134
Step4.NK.cell.recruiting	0.115636	0.207067	7.77646	2.43578e-13	3.32238e-12	19.7141		Step4.NK.cell.recruiting	0.116097	0.15402	10.7381	1.36626e-23	1.57119e-22	42.6755		Step4.NK.cell.recruiting	0.103598	0.146398	8.12128	5.73289e-13	1.31856e-11	18.9924		Step4.NK.cell.recruiting	0.101247	0.260369	4.49034	2.31776e-05	0.000266542	2.32816
Step4.T.cell.recruiting	0.0987484	0.14124	6.00547	7.31983e-09	2.40509e-08	9.65696		Step4.T.cell.recruiting	0.0907233	0.0947797	7.75212	8.86331e-14	3.3976e-13	20.3733		Step4.T.cell.recruiting	0.111322	0.0523631	6.00216	2.30908e-08	6.63862e-08	8.60386		Step4.T.cell.recruiting	0.0623789	0.197375	2.87033	0.00522211	0.0171584	-2.71126
Step4.Th1.cell.recruiting	0.138162	0.154057	7.7492	2.88903e-13	3.32238e-12	19.547		Step4.Th1.cell.recruiting	0.157033	0.130189	11.6055	9.25316e-27	2.12823e-25	49.9028		Step4.Th1.cell.recruiting	0.138646	0.169589	6.41308	3.25924e-09	1.49925e-08	10.514		Step4.Th1.cell.recruiting	0.13074	0.199448	4.55045	1.84735e-05	0.000266542	2.54321
Step4.Th17.cell.recruiting	0.0480478	0.242668	3.10353	0.00215014	0.00353237	-2.33607		Step4.Th17.cell.recruiting	0.0262631	0.175918	2.19827	0.02855	0.0345605	-5.0406		Step4.Th17.cell.recruiting	0.0554395	0.168141	2.65594	0.00902898	0.0148333	-3.65194		Step4.Th17.cell.recruiting	0.0210342	0.185992	0.891631	0.375215	0.593676	-6.21623
Step4.Th2.cell.recruiting	0.0234414	-0.239463	2.0566	0.0408448	0.0552606	-4.9497		Step4.Th2.cell.recruiting	0.0350529	-0.242317	4.67731	4.08395e-06	7.22545e-06	3.17907		Step4.Th2.cell.recruiting	0.0364534	-0.343672	2.51428	0.0133074	0.0204047	-3.99852		Step4.Th2.cell.recruiting	0.0180709	-0.315495	1.23125	0.221771	0.425061	-5.86292
Step4.Th22.cell.recruiting	0.0186098	0.141792	0.91986	0.358603	0.412393	-6.61753		Step4.Th22.cell.recruiting	0.0209044	0.0402172	1.23429	0.217879	0.238629	-6.67977		Step4.Th22.cell.recruiting	0.0469175	0.242314	1.94141	0.0546496	0.0661548	-5.22297		Step4.Th22.cell.recruiting	0.0030892	-0.0820635	0.076659	0.939083	0.939083	-6.60658
Step4.Treg.cell.recruiting	0.0124539	-0.189817	1.52381	0.128921	0.156062	-5.88705		Step4.Treg.cell.recruiting	0.0182035	-0.202312	3.22578	0.00136842	0.00209585	-2.31231		Step4.Treg.cell.recruiting	0.0215544	-0.259988	2.03239	0.0444125	0.0600876	-5.04794		Step4.Treg.cell.recruiting	0.00566537	-0.276733	0.44589	0.656859	0.755387	-6.51079
Step5	0.0308436	0.316413	4.71204	4.23079e-06	9.73081e-06	3.52455		Step5	0.027921	0.261074	5.77483	1.63587e-08	3.42046e-08	8.51111		Step5	0.0211749	0.201435	3.78709	0.000243777	0.000467239	-0.313099		Step5	0.00928969	0.310354	1.05303	0.295439	0.5227	-6.06204
Step6	0.0273969	0.0500252	4.19471	3.89261e-05	8.1391e-05	1.41119		Step6	0.0285797	0.0019658	5.50545	6.90569e-08	1.32359e-07	7.11369		Step6	0.0391109	0.0199058	5.57077	1.68548e-07	3.8766e-07	6.67069		Step6	0.0166782	-0.0027583	1.72201	0.0888602	0.185799	-5.16201
Step7	0.044243	0.0690164	6.30093	1.47552e-09	6.78737e-09	11.2125		Step7	0.0357155	0.0312979	6.55273	1.90138e-10	4.85907e-10	12.8527		Step7	0.052285	0.0664377	6.35073	4.40299e-09	1.68781e-08	10.2202		Step7	0.0304049	0.0673429	2.80102	0.00636042	0.0182862	-2.88881

## Sheet: Table S17
Table S17. Correlations of GBPs-score with immune-related components in five cohorts.
Cohorts	Signatures	LogFC	FDR
TCGA	13 T cell signature	0.119865	4.16086e-23
TCGA	T_Cell_cluster	0.0777839	1.00726e-11
TCGA	CD8_cluster	0.084906	1.31867e-12
TCGA	Cytotoxic cells	0.0734946	5.17778e-16
TCGA	Immune cell subsets	0.0698059	9.35899e-09
TCGA	M1-like macrophages	0.114484	1.15013e-33
TCGA	MacTh1_cluster	0.0641919	6.97951e-11
TCGA	Endothelial-TBRS	-0.000620529	0.908578
TCGA	Fibroblasts-TBRS	0.00441795	0.288019
TCGA	Macrophages-TBRS	0.00416374	0.0058213
TCGA	MDSC.recruiting	-0.000958335	0.96063
TCGA	T-Cells-TBRS	0.0056074	0.15441
ICGC	13 T cell signature	0.132961	2.86354e-12
ICGC	T_Cell_cluster	0.0861628	2.43016e-07
ICGC	CD8_cluster	0.093326	1.20983e-07
ICGC	Cytotoxic cells	0.0800158	2.78486e-10
ICGC	Immune cell subsets	0.0645621	0.00011171
ICGC	M1-like macrophages	0.108708	7.95735e-13
ICGC	MacTh1_cluster	0.0839713	8.95847e-08
ICGC	Endothelial-TBRS	0.00311068	0.427837
ICGC	Fibroblasts-TBRS	0.00753618	0.178079
ICGC	Macrophages-TBRS	0.00468503	0.0256903
ICGC	MDSC.recruiting	0.0136878	0.542912
ICGC	T-Cells-TBRS	0.01142	0.0539183
CHCC	13 T cell signature	0.266316	8.67305e-10
CHCC	T_Cell_cluster	0.211347	2.88316e-07
CHCC	CD8_cluster	0.206003	4.40498e-07
CHCC	Cytotoxic cells	0.187108	1.55787e-05
CHCC	Immune cell subsets	0.236498	1.05991e-06
CHCC	M1-like macrophages	0.329368	6.41363e-14
CHCC	MacTh1_cluster	0.243262	8.67305e-10
CHCC	Endothelial-TBRS	0.00783747	0.17664
CHCC	Fibroblasts-TBRS	0.0557592	0.000127051
CHCC	Macrophages-TBRS	0.0104912	0.0991083
CHCC	MDSC.recruiting	0.0187931	0.0812705
CHCC	T-Cells-TBRS	0.054692	0.00133474
GSE76427	13 T cell signature	0.122504	6.38306e-14
GSE76427	T_Cell_cluster	0.124931	2.04776e-11
GSE76427	CD8_cluster	0.139523	1.87691e-11
GSE76427	Cytotoxic cells	0.0881882	7.83729e-10
GSE76427	Immune cell subsets	0.146244	2.05775e-11
GSE76427	M1-like macrophages	0.134006	2.04776e-11
GSE76427	MacTh1_cluster	0.0881051	4.59264e-10
GSE76427	Endothelial-TBRS	0.00947113	0.000767402
GSE76427	Fibroblasts-TBRS	0.0175635	0.00679368
GSE76427	Macrophages-TBRS	0.00876581	0.000515507
GSE76427	MDSC.recruiting	0.0342724	0.0991952
GSE76427	T-Cells-TBRS	0.0319362	3.90148e-05
GSE54236	13 T cell signature	0.105377	0.000595381
GSE54236	T_Cell_cluster	0.0775829	0.00364311
GSE54236	CD8_cluster	0.0860197	0.00391776
GSE54236	Cytotoxic cells	0.0622174	0.00113543
GSE54236	Immune cell subsets	0.0786722	0.00113543
GSE54236	M1-like macrophages	0.117644	0.000223294
GSE54236	MacTh1_cluster	0.0543503	0.00861949
GSE54236	Endothelial-TBRS	-0.00011456	0.978285
GSE54236	Fibroblasts-TBRS	-0.000342555	0.978285
GSE54236	Macrophages-TBRS	0.0010158	0.896045
GSE54236	MDSC.recruiting	0.0102583	0.896045
GSE54236	T-Cells-TBRS	0.0026973	0.896045

[truncated: 5 more sheets: Table S18, Table S19, Table S20, Table S21, Table S22]
